# Supplementary material for: Prokaryotic community structure and auxin biosynthesis in early developmental stages of farmed Atlantic Nori (Porphyra spp.)
Source: Front Microbiol. 2026 Jan 21;16:1750184. doi: 10.3389/fmicb.2025.1750184 (PMC12868259; doi:10.3389/fmicb.2025.1750184)
Supplement: Supplementary file 1 [file Data_Sheet_1.xlsx]

## Sheet: Table S1
Table S1 - List of ASVs detected in this study with respective taxonomy and count for each sample (production stages are indicated with numbers 1-3; subreplicates are indicated with letters a-d); Pdi for P. dioica; Pu for P. umbilicalis; W for water
#ASV ID	Taxonomy	Pdi1_a	Pdi1_b	Pdi1_c	Pdi1_d	Pdi2_a	Pdi2_b	Pdi2_c	Pdi2_d	Pdi3_a	Pdi3_b	Pdi3_c	Pdi3_d	Pu1_a	Pu1_b	Pu1_c	Pu1_d	Pu2_a	Pu2_b	Pu2_c	Pu2_d	Pu3_a	Pu3_b	Pu3_c	Pu3_d	WPdi1_a	WPdi1_b	WPdi2_a	WPdi2_b	WPdi3_a	WPdi3_b	WPu1_a	WPu1_b	WPu2_a	WPu2_b	WPu3_a	WPu3_b
f6411d7e77f4daca5c3e6aadc4f688b5	d__Bacteria; p__Pseudomonadota; c__Gammaproteobacteria	0	0	0	0	28	0	0	26	0	642	966	197	1443	800	0	0	2394	1575	0	0	0	0	7	107	0	0	67	0	985	1787	3700	0	0	10860	0	57
d669e70db4d4f60ef20a2d5a30736902	d__Bacteria; p__Bacteroidota; c__Bacteroidia/Flavobacteriia/Saprospiria; o__Flavobacteriales; f__Flavobacteriaceae	0	0	0	0	0	0	0	0	0	0	0	0	0	0	0	0	0	0	0	0	0	0	0	0	0	0	0	0	653	0	0	0	0	0	295	0
95c9adf4d283ea49cfff0e6a94c41a15	d__Bacteria; p__Bacteroidota; c__Bacteroidia/Flavobacteriia/Saprospiria; o__Flavobacteriales; f__Flavobacteriaceae; g__Tenacibaculum	0	0	0	0	14	8	0	0	0	58	0	0	0	0	5	0	0	0	0	0	0	0	0	0	105	904	36	797	207	0	0	8952	29	26	958	0
a131196094d164c14b136422a0c4a3bd	d__Bacteria; p__Pseudomonadota; c__Gammaproteobacteria; o__Oceanospirillales; f__Nitrincolaceae	0	0	0	0	0	0	0	0	693	2430	2390	582	0	0	0	0	0	0	21	0	0	0	0	0	116	1180	0	0	3440	4104	0	0	66	0	0	0
df8706444b150bc16982e136db01455a	d__Bacteria; p__Pseudomonadota; c__Alphaproteobacteria; o__Rhodobacterales; f__Roseobacteraceae/Paracoccaceae	0	0	0	0	0	0	0	0	0	0	0	0	0	0	0	0	0	0	0	0	0	142	186	0	1266	0	0	0	0	0	107	5131	386	187	4912	814
ca1b01df4b1827812467c39a3c930d60	d__Bacteria; p__Pseudomonadota; c__Alphaproteobacteria; o__Rhodobacterales; f__Roseobacteraceae/Paracoccaceae	0	0	0	0	0	0	0	0	0	0	0	0	0	0	0	0	0	0	0	0	0	0	0	0	0	0	0	0	0	214	0	0	0	0	0	0
c61875bb5a06e02dc686917b78d86cf8	d__Bacteria; p__Pseudomonadota; c__Alphaproteobacteria; o__Rhizobiales; f__Rhizobiaceae; g__Ensifer	83	0	75	0	310	248	364	380	0	43	33	0	0	0	177	40	44	0	0	104	31	0	0	48	589	651	2367	73	0	0	0	346	2512	19	0	27
4d4f15f3bf6b9e2ba8dd7085c2f17d28	d__Bacteria; p__Actinomycetota; c__Actinobacteria; o__Micrococcales; f__Microbacteriaceae	0	0	0	0	0	0	0	0	0	0	0	0	0	0	0	0	0	0	0	0	0	0	0	0	0	0	0	0	0	0	6999	0	0	0	0	0
9edb9a6d129bce75b390725fa0694916	d__Bacteria; p__Actinomycetota; c__Actinobacteria; o__Micrococcales; f__Microbacteriaceae	0	0	0	0	0	0	0	0	0	0	0	0	0	0	0	0	0	0	0	0	0	0	0	0	0	0	0	0	263	54	0	0	0	0	0	0
123d93959df0e355cb1a9bf80a5d5888	d__Bacteria; p__Actinomycetota; c__Actinobacteria	0	0	0	0	0	0	0	0	0	0	0	0	0	0	0	0	0	0	0	0	0	0	0	0	0	0	0	0	654	239	0	0	0	0	0	0
9841709b1ba4847f03e7a8d8a11e9c7f	d__Bacteria; p__Pseudomonadota; c__Gammaproteobacteria; o__Alteromonadales; f__Alteromonadaceae	0	0	0	0	0	416	81	106	11	33	59	0	0	14	0	0	0	176	0	0	0	0	0	0	0	1965	2351	27	0	0	0	0	0	0	0	0
5cf9f65df103e10f6010d5a746c1f01a	d__Bacteria; p__Actinomycetota; c__Acidimicrobiia; o__Microtrichales; f__Microtrichaceae; g__Sva0996_marine_group	0	156	0	214	0	290	465	0	0	0	0	0	52	47	134	100	52	39	83	0	0	0	0	0	28	49	1024	1994	0	0	0	14	15	0	0	0
1685ffc891204a7f77023e4197fe486f	d__Bacteria; p__Pseudomonadota; c__Gammaproteobacteria; o__Alteromonadales; f__Colwelliaceae; g__Colwellia; s__uncultured_bacterium	0	0	0	0	0	0	0	0	0	0	0	0	0	0	0	0	0	0	0	0	0	0	0	0	2835	582	1236	5	0	0	0	0	0	0	0	0
a2347015941370bd47ed9b0af567065c	d__Bacteria; p__Pseudomonadota; c__Gammaproteobacteria	0	0	0	0	0	0	0	0	0	0	0	0	0	0	0	0	0	0	0	0	0	0	0	0	0	0	0	0	0	0	0	0	4112	0	0	0
18a3f350d2635522bdeb4d3bfc3df88b	d__Bacteria; p__Bacteroidota; c__Bacteroidia/Flavobacteriia/Saprospiria; o__Chitinophagales; f__Saprospiraceae; g__uncultured	151	0	797	775	0	0	12	0	0	8	0	0	0	0	0	0	177	179	0	0	0	0	0	0	1279	519	0	32	0	0	0	0	0	0	0	0
5e32a17d4bed11495bddb3d81f18a29c	d__Bacteria; p__Pseudomonadota; c__Gammaproteobacteria; o__Oceanospirillales; f__Nitrincolaceae	0	0	0	0	0	12	0	0	32	271	282	0	0	0	0	0	0	0	0	0	0	0	0	0	1986	0	255	0	201	389	0	0	0	0	295	0
43120cadfb84601fc9e0c288240ab19a	d__Bacteria; p__Bacteroidota; c__Bacteroidia/Flavobacteriia/Saprospiria; o__Chitinophagales; f__Saprospiraceae; g__uncultured	0	0	0	0	804	815	0	0	0	0	0	0	0	0	281	0	0	0	526	0	0	0	0	0	0	0	465	418	0	0	0	12	208	0	0	0
305d04f8906254ab716e564398bd6304	d__Bacteria; p__Campilobacterota; c__Campylobacteria; o__Campylobacterales; f__Arcobacteraceae	0	0	0	0	0	0	0	0	0	254	129	0	0	0	0	0	0	0	0	0	0	0	0	0	0	0	0	0	0	3089	0	0	0	0	0	0
d8dce29d9c155ee149d313d7c9325466	d__Bacteria; p__Pseudomonadota; c__Alphaproteobacteria; o__Rhodobacterales; f__Roseobacteraceae/Paracoccaceae	0	0	0	0	0	0	0	0	0	0	0	0	0	0	0	0	0	0	0	0	0	0	0	0	0	2051	0	0	1254	0	0	0	0	0	0	0
fbb11afe8315dae44ffce7959ca9be9e	d__Bacteria; p__Bacteroidota; c__Bacteroidia/Flavobacteriia/Saprospiria; o__Flavobacteriales; f__Cryomorphaceae; g__uncultured	0	0	0	0	0	0	0	0	0	0	0	0	0	0	0	0	0	0	0	0	0	0	0	0	0	0	0	0	50	0	0	0	0	0	0	0
a41af3c50a0783c414c9f1291588f6a5	d__Bacteria; p__Pseudomonadota; c__Gammaproteobacteria; o__Burkholderiales; f__Comamonadaceae	0	0	0	0	0	0	0	0	0	0	0	0	0	0	0	0	0	0	0	0	0	0	0	0	0	0	0	0	808	182	0	0	0	0	0	0
92ebc8b7845b63dff40c3de4a6bc7098	d__Bacteria; p__Verrucomicrobiota; c__Verrucomicrobiae; o__Verrucomicrobiales; f__Rubritaleaceae	0	0	0	44	0	0	265	0	0	0	0	0	375	234	0	110	87	66	84	50	0	45	0	0	0	0	1302	0	0	0	107	0	207	0	0	0
c5d2fd73b8e06a78afa029d93eb07366	d__Bacteria; p__Bacteroidota; c__Bacteroidia/Flavobacteriia/Saprospiria; o__Flavobacteriales; f__Flavobacteriaceae; g__Polaribacter	0	0	0	0	0	0	0	0	0	0	0	0	0	0	0	0	0	0	0	0	0	49	0	0	0	0	0	0	0	0	0	0	0	0	2359	81
0953f3367a0acccd2904bf84f4a37e1c	d__Bacteria; p__Pseudomonadota; c__Gammaproteobacteria; o__Methylococcales; f__Methylomonadaceae	0	0	0	0	0	0	332	417	0	0	0	0	0	0	0	0	0	0	0	12	52	0	0	0	0	0	1449	0	0	0	0	0	0	0	0	0
388dda6ce3cf8168b563126226d3cb18	d__Bacteria; p__Pseudomonadota; c__Gammaproteobacteria; o__Cellvibrionales	0	0	0	44	0	0	0	0	20	36	50	0	0	0	0	0	0	0	0	0	0	6	0	0	1365	477	25	0	96	0	0	0	0	27	0	0
b12e01f5e152fd5904789a0a3f6669d4	d__Bacteria; p__Pseudomonadota; c__Alphaproteobacteria	0	0	0	0	72	0	0	72	0	0	0	0	0	0	0	83	11	0	49	0	0	0	0	0	63	0	845	180	0	0	0	0	794	0	0	0
9fd9ce1841e20bab18dd4da6a9a0a4c5	d__Bacteria; p__Pseudomonadota; c__Alphaproteobacteria; o__SAR11_clade; f__Clade_I; g__Clade_Ia	0	0	0	0	0	0	0	0	0	0	0	0	0	0	0	0	0	0	0	0	0	0	0	0	277	539	0	0	0	0	0	0	0	0	0	0
7969cbc548a72f334ac27aa199aa5905	d__Bacteria; p__Pseudomonadota; c__Gammaproteobacteria; o__Alteromonadales; f__Alteromonadaceae; g__Paraglaciecola	0	0	0	0	0	11	0	0	0	0	217	28	30	13	0	14	58	0	180	274	0	0	0	0	678	181	0	7	0	0	0	0	152	0	0	0
87ed1ed740eae7a2474effd5efea040d	d__Bacteria; p__Planctomycetota; c__Planctomycetes; o__Pirellulales; f__Pirellulaceae; g__Pir4_lineage	0	0	0	0	94	0	112	125	0	0	0	0	0	0	64	0	55	0	0	96	0	0	22	0	207	122	378	0	0	0	55	48	481	0	0	0
01235915ec1cfbb44d09316bdad9b88e	d__Bacteria; p__Bacteroidota; c__Bacteroidia/Flavobacteriia/Saprospiria; o__Chitinophagales	0	0	0	0	0	0	880	811	0	0	0	0	0	0	0	0	0	0	0	0	0	0	0	0	0	0	0	0	0	0	0	0	0	0	0	0
988ed6ace8dc02558bc308159f67f942	d__Bacteria; p__Patescibacteria; c__Parcubacteria	0	0	0	0	0	23	0	0	0	0	0	0	0	0	0	0	0	0	0	0	0	0	0	0	0	0	0	1659	0	0	0	0	0	0	0	0
af603815b00660213c9b6e3df9ef12b0	d__Bacteria; p__Pseudomonadota; c__Gammaproteobacteria; o__Cellvibrionales; f__Halieaceae	0	0	0	0	0	0	0	0	0	0	0	0	0	0	0	0	0	0	0	0	0	0	0	0	0	0	0	0	0	0	0	0	0	0	0	1600
2213cfdf30f6087a585b3a85a2df029f	d__Bacteria; p__Actinomycetota; c__Actinobacteria; o__Micrococcales; f__Microbacteriaceae	0	0	0	0	0	0	0	0	0	0	0	0	0	0	0	0	0	0	0	0	0	0	0	0	0	0	0	0	94	20	0	0	0	0	0	0
92f0bfbf1d4f8899eb5fc245e70e0824	d__Bacteria; p__Cyanobacteria; c__Cyanobacteriia; o__Phormidesmiales; f__Nodosilineaceae; g__Nodosilinea_PCC-7104	0	0	0	0	0	0	0	0	0	0	0	0	0	0	36	0	0	0	735	719	0	0	0	0	0	0	0	0	0	0	0	0	53	0	0	0
9e9bc32eac92c186b64ae04694200ecc	d__Bacteria; p__Bacteroidota; c__Bacteroidia/Flavobacteriia/Saprospiria; o__Sphingobacteriales; f__NS11-12_marine_group; g__NS11-12_marine_group	0	0	0	0	0	0	0	0	0	0	0	0	0	0	0	0	0	0	0	0	0	0	0	0	0	0	0	1495	0	0	0	0	0	0	0	0
c37c4934f4afe535f689e099576cfff5	d__Bacteria; p__Pseudomonadota; c__Gammaproteobacteria; o__Alteromonadales; f__Alteromonadaceae; g__Alteromonas	0	0	0	0	0	0	0	0	0	0	0	0	0	0	0	0	0	0	0	0	0	0	0	0	0	1365	0	0	0	0	0	0	0	0	0	0
d1680b3c1cc2b5af9dce184f7e52128f	d__Bacteria; p__Pseudomonadota; c__Gammaproteobacteria; o__Oceanospirillales; f__Pseudohongiellaceae; g__Pseudohongiella	0	0	0	0	0	0	0	0	0	0	0	0	0	0	0	0	0	0	0	0	0	0	0	0	0	12	0	0	203	28	0	204	0	0	0	0
1baa624c5facdd9c87a944f90ec1e748	d__Bacteria; p__Planctomycetota; c__Planctomycetes; o__Pirellulales; f__Pirellulaceae; g__Blastopirellula	0	0	0	0	0	0	0	0	0	0	0	0	0	0	0	0	0	0	0	0	0	36	265	290	0	0	0	0	0	0	0	0	0	0	0	456
5af6f9f37cb85bcec1b422822f861136	d__Bacteria; p__Bacteroidota; c__Bacteroidia/Flavobacteriia/Saprospiria; o__Flavobacteriales; f__Flavobacteriaceae; g__Polaribacter	0	0	0	0	0	0	0	0	0	0	0	0	0	0	0	0	0	0	0	0	0	54	43	0	0	0	0	0	0	0	0	0	0	0	99	435
949cc3b6c0fc9af017e0121ed8b5897c	d__Bacteria; p__Pseudomonadota; c__Gammaproteobacteria; o__Oceanospirillales; f__Nitrincolaceae; g__Marinobacterium	0	0	0	0	0	0	0	0	0	0	0	0	0	0	0	0	0	0	0	0	0	0	0	0	0	0	0	0	0	0	0	0	0	0	1084	0
ba24b1be02a5956980f85e8e11aa6fe0	d__Bacteria; p__Actinomycetota; c__Acidimicrobiia; o__Microtrichales; f__Microtrichaceae; g__Sva0996_marine_group	113	0	210	0	322	0	0	395	0	0	0	0	0	0	0	0	0	0	0	0	0	0	0	0	0	0	0	0	0	0	0	0	0	0	0	0
145198af20bd174307fb3140fb4b1ada	d__Bacteria; p__Pseudomonadota; c__Gammaproteobacteria; o__Alteromonadales; f__Alteromonadaceae	0	0	0	0	776	0	0	0	0	0	0	0	12	0	0	0	251	0	0	0	0	0	0	0	0	0	0	0	0	0	0	0	0	0	0	0
05d7b54e547deda2b8a42971edb332dd	d__Bacteria; p__Pseudomonadota; c__Alphaproteobacteria; o__Rhodobacterales; f__Roseobacteraceae/Paracoccaceae; g__Sulfitobacter	0	53	54	0	0	0	46	0	0	0	0	0	0	0	0	0	0	0	0	0	22	46	0	51	294	0	247	155	0	0	0	0	54	0	0	0
e43b7d1bd8004b89741702c63761dd5d	d__Bacteria; p__Planctomycetota; c__Planctomycetes; o__Pirellulales; f__Pirellulaceae; g__Blastopirellula	0	0	0	0	0	0	0	0	0	0	0	0	0	0	0	0	0	0	0	0	0	26	179	270	0	0	0	0	0	0	0	0	0	0	0	539
f875049ecee470b33233ecc557904169	d__Bacteria; p__Bacteroidota; c__Bacteroidia/Flavobacteriia/Saprospiria; o__Bacteroidales	0	0	0	0	0	0	0	0	0	0	0	0	0	0	0	0	0	0	0	0	0	0	0	0	0	0	0	0	183	0	0	0	0	0	0	0
9f6da3681c4a21f6da364cf2433a7537	d__Bacteria; p__Pseudomonadota; c__Gammaproteobacteria; o__Pseudomonadales; f__Pseudomonadaceae; g__Pseudomonas	0	0	0	0	0	0	0	0	0	0	0	0	0	0	0	0	0	0	0	0	0	0	0	0	0	0	0	0	621	69	0	0	0	0	0	0
1880cddd7b96c5f3e60a9b0b5e4f464a	d__Bacteria; p__Patescibacteria; c__Parcubacteria	0	0	0	0	0	0	0	0	0	0	0	0	0	0	0	0	0	0	0	0	0	0	0	0	0	0	851	0	0	0	0	0	0	0	0	0
e28f7530ee01b0a6a9f71fe192038843	d__Bacteria; p__Bacteroidota; c__Bacteroidia/Flavobacteriia/Saprospiria; o__Flavobacteriales; f__Flavobacteriaceae; g__NS5_marine_group	0	0	0	0	0	0	0	0	0	0	0	0	0	0	0	0	0	0	0	0	0	0	0	0	45	0	0	0	0	0	0	0	0	0	0	0
a108d8c539973a43a134f9aed03e8bf1	d__Bacteria; p__Pseudomonadota; c__Gammaproteobacteria	0	0	0	0	0	0	0	0	0	0	0	0	28	21	59	0	72	73	268	282	0	0	0	0	0	0	0	0	0	0	0	0	0	0	0	0
105a544774332801a8310f753974d6b2	d__Bacteria; p__Patescibacteria; c__Parcubacteria	0	0	0	0	0	0	0	0	0	0	0	0	0	0	0	0	0	0	0	12	0	0	0	0	0	0	0	0	0	0	0	0	729	0	0	0
de6ab622cec28cb0cbc1ac56b4ccee27	d__Bacteria; p__Pseudomonadota; c__Alphaproteobacteria; o__SAR11_clade; f__Clade_I; g__Clade_Ia	0	0	0	0	0	0	0	0	0	0	0	0	0	0	0	0	0	0	0	0	0	0	0	0	0	0	53	0	347	37	0	0	0	0	0	0
2938a8a6088be23eb3af7f2a90c33530	d__Bacteria; p__Bacteroidota; c__Bacteroidia/Flavobacteriia/Saprospiria; o__Flavobacteriales; f__Flavobacteriaceae; g__Flavobacterium	0	0	0	0	0	0	0	0	0	73	161	22	0	0	0	0	0	0	0	0	0	0	0	0	0	0	0	0	0	127	0	0	0	0	0	0
2ff8771ff3346e930cc8f82f56ef45f7	d__Bacteria; p__Pseudomonadota; c__Alphaproteobacteria; o__Rhizobiales; f__Rhizobiaceae; g__Ensifer	0	71	0	0	0	0	0	0	0	0	0	38	145	107	0	0	0	0	113	0	0	37	63	0	0	0	0	0	0	0	140	0	0	0	0	0
7dd50f2435c863a2696c63adb4ab65f3	d__Bacteria; p__Dependentiae; c__Babeliae; o__Babeliales	0	0	0	0	0	0	0	0	0	0	0	0	0	0	0	0	0	0	0	0	0	7	0	0	0	0	0	0	0	0	0	0	0	0	673	0
481177f903b6fc41768e0b3b3c27d401	d__Bacteria; p__Verrucomicrobiota; c__Verrucomicrobiae; o__Verrucomicrobiales; f__DEV007; g__DEV007	0	0	0	0	0	0	0	224	0	0	0	0	0	0	98	0	0	0	49	70	0	0	0	0	27	0	0	0	0	0	144	0	0	37	0	0
259a442bcd00051e99318b75619b06f8	d__Bacteria; p__Pseudomonadota; c__Alphaproteobacteria; o__Rhodobacterales; f__Roseobacteraceae/Paracoccaceae	0	0	0	0	0	0	0	0	0	0	0	0	0	0	0	0	0	0	0	0	0	0	0	0	0	0	0	628	0	0	0	0	0	0	0	0
165f7e14444807dbbaced7604ff3626b	d__Bacteria; p__Pseudomonadota; c__Gammaproteobacteria; o__Alteromonadales; f__Marinobacteraceae; g__Marinobacter	0	0	0	0	0	0	0	0	0	0	0	0	0	0	0	0	0	0	0	0	0	0	125	238	0	0	0	0	0	0	0	0	0	0	0	258
30dbe287e390529685847e2ccdc1be26	d__Bacteria; p__Bacteroidota; c__Bacteroidia/Flavobacteriia/Saprospiria; o__Chitinophagales; f__Saprospiraceae; g__uncultured	0	0	0	0	0	0	0	0	0	0	0	0	0	0	0	0	0	0	0	620	0	0	0	0	0	0	0	0	0	0	0	0	0	0	0	0
26f328b1fea5c685766b53385d49067b	d__Bacteria; p__Pseudomonadota; c__Alphaproteobacteria; o__Caulobacterales; f__Hyphomonadaceae; g__Hyphomonas	0	0	0	0	0	0	0	0	0	0	0	0	126	98	38	135	0	10	0	0	0	0	0	0	124	49	0	0	0	0	0	30	0	0	0	0
14d292761cd339285c8e2519a071fa03	d__Bacteria; p__Planctomycetota; c__Planctomycetes; o__Pirellulales; f__Pirellulaceae; g__Blastopirellula	0	0	0	0	0	25	163	317	0	0	0	0	0	0	0	0	0	0	0	0	0	0	0	0	0	0	104	0	0	0	0	0	0	0	0	0
02f187c8d0a839a5959a6150bc0b9940	d__Bacteria; p__Bacteroidota; c__Bacteroidia/Flavobacteriia/Saprospiria; o__Chitinophagales; f__Saprospiraceae; g__uncultured	0	26	53	0	0	0	0	0	0	0	0	0	0	0	0	0	0	0	0	0	0	0	0	0	457	34	0	0	0	0	0	0	0	0	0	0
aae58a43a8209dba38d9203f8b020fdf	d__Bacteria; p__Pseudomonadota; c__Gammaproteobacteria	0	0	0	0	0	0	0	0	0	0	0	0	0	0	0	0	0	0	0	0	0	0	0	0	0	0	0	560	0	0	0	0	0	0	0	0
b276b7fdd1c29216d971dc1f9b542cd3	d__Bacteria; p__Pseudomonadota; c__Gammaproteobacteria; o__Alteromonadales; f__Alteromonadaceae; g__Alteromonas	0	15	0	0	0	0	0	0	0	200	127	18	0	0	0	0	0	0	0	0	0	0	0	0	179	0	0	0	0	0	0	0	0	0	0	19
e63585262efee6e16e664e5ff668a27e	d__Bacteria; p__Pseudomonadota; c__Alphaproteobacteria; o__Rhizobiales; f__Rhizobiaceae	0	0	0	0	0	0	0	0	0	0	0	0	0	0	0	0	0	0	0	0	0	0	0	0	18	0	0	415	0	0	0	0	0	0	35	69
d9ecbe33533d6c9823d1a95bc52b782f	d__Bacteria; p__Bacteroidota; c__Bacteroidia/Flavobacteriia/Saprospiria; o__Flavobacteriales; f__Flavobacteriaceae; g__NS5_marine_group	0	0	0	0	0	0	0	0	0	0	0	0	0	0	0	0	0	0	0	0	0	0	0	0	0	0	0	0	222	0	0	0	0	0	0	0
02858ed6bf4d51290cd0973ac0e44064	d__Bacteria; p__Pseudomonadota; c__Gammaproteobacteria; o__Legionellales; f__Legionellaceae; g__Legionella	0	0	0	0	0	0	0	0	0	0	0	0	0	0	0	0	0	0	0	0	0	0	0	5	0	0	0	52	0	0	0	0	0	0	0	470
09fe5c799c85f1372cb14edc7c74fb3c	d__Bacteria; p__Pseudomonadota; c__Gammaproteobacteria; o__Alteromonadales; f__Alteromonadaceae	0	0	0	0	0	0	0	0	54	165	0	0	0	0	0	0	0	56	0	0	11	0	0	0	0	0	0	0	109	131	0	0	0	0	0	0
9f22a67138baa951bf124595b04200cb	d__Bacteria; p__Pseudomonadota; c__Gammaproteobacteria	0	0	0	0	0	0	0	0	0	0	0	0	0	0	0	0	0	0	0	0	0	0	0	0	0	0	147	0	0	0	0	0	374	0	0	0
7581f8c6fda542101cbf16b096f6e9b5	d__Bacteria; p__Planctomycetota; c__Planctomycetes; o__Pirellulales; f__Pirellulaceae; g__Pir4_lineage	0	31	0	0	0	71	0	0	0	0	0	0	87	52	0	0	0	49	77	0	0	0	0	0	0	0	0	60	0	0	0	0	0	45	0	0
de42789dcbdfaacbd5f40c91de8d872c	d__Bacteria; p__Campilobacterota; c__Campylobacteria; o__Campylobacterales; f__Arcobacteraceae	0	0	0	0	0	0	0	0	0	110	157	0	0	0	0	0	0	0	0	0	0	0	0	0	0	0	0	0	0	202	0	0	0	0	0	0
cda75449cc1383221fd48fd51ffe3396	d__Bacteria; p__Bdellovibrionota; c__Bdellovibrionia; o__Bacteriovoracales; f__Bacteriovoracaceae; g__Peredibacter	0	0	0	0	0	0	0	0	0	0	0	0	0	0	0	0	0	0	0	0	0	0	0	0	396	73	0	0	0	0	0	0	0	0	0	0
721f089943e44f2d653fa87808d001ac	d__Bacteria; p__Pseudomonadota; c__Alphaproteobacteria; o__Rhizobiales; f__Rhizobiaceae	0	0	0	0	0	0	0	0	0	0	0	0	0	0	0	0	0	0	0	0	0	0	0	0	0	0	0	0	0	0	0	0	0	0	27	439
b8c5fc0d05bc61cd122324ceb7792b32	d__Bacteria; p__Bacteroidota; c__Bacteroidia/Flavobacteriia/Saprospiria; o__Chitinophagales	0	0	0	0	0	0	0	0	0	0	0	0	0	0	0	0	0	0	0	0	0	0	0	0	0	0	0	463	0	0	0	0	0	0	0	0
e7b7748bee9db853516ace38146a41fe	d__Bacteria; p__Bacteroidota; c__Bacteroidia/Flavobacteriia/Saprospiria; o__Chitinophagales; f__Saprospiraceae; g__uncultured	0	265	0	0	0	0	0	15	0	0	0	0	0	0	0	90	0	0	12	41	0	0	0	0	0	0	39	0	0	0	0	0	0	0	0	0
c1cf5c44a2383250f5071b05509554d4	d__Bacteria; p__Desulfobacterota	0	0	0	0	0	0	0	0	0	0	0	0	0	0	0	0	0	0	0	0	0	0	0	0	0	0	173	283	0	0	0	0	0	0	0	0
11f69f9c59b58f75a88a5e912b33fe34	d__Bacteria; p__Pseudomonadota; c__Alphaproteobacteria; o__Rhizobiales; f__Rhizobiaceae	0	0	0	0	0	0	0	0	0	0	0	0	0	0	0	0	0	0	0	0	0	0	0	0	349	102	0	0	0	0	0	0	0	0	0	0
c4c30f83a5a717c8606410a6e1f94c2b	d__Bacteria; p__Bacteroidota; c__Bacteroidia/Flavobacteriia/Saprospiria; o__Chitinophagales; f__Saprospiraceae	0	0	0	0	0	0	0	0	0	0	0	0	0	0	0	0	0	0	0	0	0	0	0	0	0	0	0	0	0	0	0	0	0	0	0	444
93b6c9b40bc096e9d99a98ccc0f62db0	d__Bacteria; p__Deinococcota; c__Deinococci; o__Deinococcales; f__Trueperaceae; g__Truepera	0	0	0	0	0	0	0	0	0	0	0	0	0	0	0	0	0	0	0	0	0	0	0	0	0	0	0	0	0	0	442	0	0	0	0	0
349f873838891292564ebac937f76b0a	d__Bacteria; p__Pseudomonadota; c__Gammaproteobacteria; o__Oceanospirillales; f__Nitrincolaceae; g__Marinobacterium	0	0	0	0	0	0	0	0	0	0	0	0	0	0	0	0	0	0	0	0	0	0	0	0	398	43	0	0	0	0	0	0	0	0	0	0
bc969b5167c95a53aabdf9624bba501d	d__Bacteria; p__Myxococcota; c__Polyangia; o__Nannocystales; f__Nannocystaceae	0	0	0	0	0	0	0	0	0	0	0	0	0	0	0	0	0	0	0	0	0	0	0	0	0	0	0	425	0	0	0	0	0	0	12	0
74ad96c98e8e50ed9eac356d0fabb59f	d__Bacteria; p__Pseudomonadota; c__Alphaproteobacteria; o__Rhodobacterales; f__Roseobacteraceae/Paracoccaceae	0	74	78	0	0	0	0	0	0	0	0	0	0	0	0	0	0	0	0	0	0	0	0	0	109	0	0	0	0	0	0	0	0	0	0	0
1ee3b7fda0abe2c6a37a8698561f1175	d__Bacteria; p__Pseudomonadota; c__Alphaproteobacteria; o__SAR11_clade; f__Clade_III; g__Clade_III; s__uncultured_bacterium	0	0	0	0	0	0	0	0	0	0	0	0	0	0	0	0	0	0	0	0	0	0	0	0	27	32	0	0	123	0	0	0	0	0	0	0
0695bd0ad5f25255097871be0232ae7c	d__Bacteria; p__Pseudomonadota; c__Alphaproteobacteria; o__Caulobacterales; f__Hyphomonadaceae; g__Hyphomonas	0	0	0	0	0	0	0	0	0	0	0	0	0	0	0	0	0	0	0	0	0	0	0	270	0	0	0	0	0	0	0	0	0	0	0	56
95b317ea4206d5a3ef7c4573b94d960d	d__Bacteria; p__Pseudomonadota; c__Alphaproteobacteria; o__Rhodobacterales; f__Roseobacteraceae/Paracoccaceae	0	0	0	0	0	46	0	0	0	0	0	0	0	0	0	0	0	0	0	0	0	0	0	0	0	0	0	354	0	0	0	0	0	0	0	0
ee3a50431e4db778ff946729f0daba30	d__Bacteria; p__Deinococcota; c__Deinococci; o__Deinococcales; f__Trueperaceae; g__Truepera	0	0	0	0	0	0	0	0	0	0	0	0	0	0	0	0	0	0	0	0	0	0	0	0	0	0	0	0	0	0	0	0	0	376	0	0
275e08b4ce13fbcd3ecd9c556ee98519	d__Bacteria; p__Patescibacteria; c__Parcubacteria	0	0	0	0	0	0	0	0	0	0	0	0	0	0	0	0	0	0	0	0	0	0	0	18	0	0	0	0	0	0	0	0	0	0	0	368
8cdc1b9fa45b48f3d2cf9ebf74e79c2d	d__Bacteria; p__Bacteroidota; c__Bacteroidia/Flavobacteriia/Saprospiria; o__Chitinophagales; f__Saprospiraceae	0	0	0	0	267	0	0	0	0	0	0	0	0	0	0	0	0	0	0	0	0	0	0	0	0	0	106	0	0	0	0	0	0	0	0	0
0b7b84621f74ae2dd3ecb7a9b6d2c797	d__Bacteria; p__Bacteroidota; c__Bacteroidia/Flavobacteriia/Saprospiria; o__Flavobacteriales; f__Crocinitomicaceae; g__Fluviicola; s__uncultured_bacterium	0	0	0	0	0	0	0	0	0	0	0	0	0	0	0	0	0	0	0	0	0	287	27	52	0	0	0	0	0	0	0	0	0	0	0	0
5029378bec04e9278040e4f3d89c9089	d__Bacteria; p__Pseudomonadota; c__Alphaproteobacteria; o__Rhodobacterales; f__Roseobacteraceae/Paracoccaceae	0	0	0	0	0	0	0	0	0	0	0	0	0	0	0	0	0	0	0	0	0	0	0	234	0	0	0	0	0	0	0	0	0	0	0	0
63555a545b33640126467bc080c1e770	d__Bacteria; p__Pseudomonadota; c__Alphaproteobacteria; o__Rhodobacterales; f__Roseobacteraceae/Paracoccaceae	0	0	0	0	55	31	0	56	0	0	0	0	0	0	0	0	0	0	0	0	0	0	0	0	208	0	0	0	0	0	0	0	0	0	0	0
155d98b3d845cc3142bdca8f67ac79a9	d__Bacteria; p__Bacteroidota; c__Bacteroidia/Flavobacteriia/Saprospiria; o__Flavobacteriales; f__Flavobacteriaceae; g__Tenacibaculum	0	0	0	0	0	0	0	0	0	0	0	0	0	0	0	0	0	0	0	0	54	0	0	0	0	0	0	0	0	0	0	0	0	0	0	0
46ccc8b418f7192adbeaf416e241f862	d__Bacteria; p__Patescibacteria; c__Parcubacteria	0	0	0	0	0	0	0	0	0	0	0	0	0	0	0	10	0	0	0	0	0	0	0	0	0	0	106	0	0	0	0	67	159	0	0	0
d155eba0776ad32147ea8235113d7d1b	d__Bacteria; p__Pseudomonadota; c__Alphaproteobacteria; o__Sphingomonadales; f__Sphingomonadaceae; g__Sphingorhabdus	0	0	0	0	0	0	0	0	0	0	0	0	0	0	0	0	0	0	0	0	0	0	0	0	0	233	0	0	0	0	0	0	0	0	0	0
e9bead1f09f032c707a563c648d51490	d__Bacteria; p__Bacteroidota; c__Bacteroidia/Flavobacteriia/Saprospiria; o__Chitinophagales; f__Saprospiraceae	0	0	0	0	0	0	0	0	0	0	0	0	0	0	0	340	0	0	0	0	0	0	0	0	0	0	0	0	0	0	0	0	0	0	0	0
4ad77a29bd57eb1a10c77cac13d0eb8f	d__Bacteria; p__Actinomycetota; c__Acidimicrobiia; o__Microtrichales; f__Ilumatobacteraceae	0	15	0	0	15	20	0	0	0	0	0	0	0	0	0	0	0	0	0	0	0	0	0	0	109	107	70	0	0	0	0	0	0	0	0	0
0637691e62911c8a7111c0fab9a7934c	d__Bacteria; p__Actinomycetota; c__Actinobacteria; o__Micrococcales; f__Microbacteriaceae	0	0	0	0	0	0	0	0	0	0	0	0	0	0	0	0	0	0	0	0	0	0	0	0	56	266	0	0	0	0	0	0	0	0	0	0
da922d7c4276936b0132d46ee8758c98	d__Bacteria; p__Pseudomonadota; c__Alphaproteobacteria; o__Rhodobacterales; f__Roseobacteraceae/Paracoccaceae	0	0	0	0	0	21	0	0	0	0	0	0	0	0	0	24	0	0	0	0	0	0	0	0	258	0	0	0	0	0	0	0	0	0	0	0
49ea1c3cec228d1a1531d85cc8c40beb	d__Bacteria; p__Pseudomonadota; c__Gammaproteobacteria	0	0	0	0	0	0	0	0	0	0	0	0	0	0	0	0	0	0	0	0	0	0	0	0	0	0	0	296	0	0	0	0	0	0	0	0
04e92b87faa6ad5332a614d6b50e5028	d__Bacteria; p__Pseudomonadota; c__Alphaproteobacteria; o__Rhodobacterales; f__Roseobacteraceae/Paracoccaceae	0	0	0	0	0	0	0	0	0	0	0	0	0	0	0	0	0	0	0	0	0	0	0	0	0	0	0	0	0	0	0	0	0	0	296	0
d8e0e5c03454bd8b74d7554c1908cf9c	d__Bacteria; p__Bacteroidota; c__Bacteroidia/Flavobacteriia/Saprospiria; o__Flavobacteriales; f__Flavobacteriaceae; g__Maribacter	0	0	0	0	0	0	0	0	0	0	0	0	0	0	3	0	0	0	0	12	0	23	24	65	44	52	0	0	0	0	0	0	0	0	0	16
cc4e640fe4b959e520f5725d1b89ecef	d__Bacteria; p__Pseudomonadota; c__Alphaproteobacteria; o__Rhodobacterales; f__Roseobacteraceae/Paracoccaceae	0	0	0	0	0	0	0	0	0	0	0	0	0	0	0	0	0	0	0	0	0	0	76	105	0	0	0	0	0	0	0	0	0	0	0	70
b27ff0a017ceba3f7454a8489daa0e47	d__Bacteria; p__Pseudomonadota; c__Alphaproteobacteria; o__Rhizobiales; f__Rhizobiales_Incertae_Sedis; g__uncultured	0	0	0	0	0	23	0	0	0	0	0	0	0	0	0	0	0	0	0	0	0	0	42	0	0	0	109	0	0	0	0	0	0	0	106	0
2f9dbf343bfe76803fa002957b74b259	d__Bacteria; p__Bacteroidota; c__Bacteroidia/Flavobacteriia/Saprospiria; o__Chitinophagales; f__Saprospiraceae; g__uncultured	18	31	33	0	0	0	0	0	0	0	0	0	0	0	0	0	0	0	0	0	0	0	0	0	0	193	0	0	0	0	0	0	0	0	0	0
8cec1f8c34160252e911ac33cafffa1f	d__Bacteria; p__Pseudomonadota; c__Alphaproteobacteria	0	0	0	29	0	0	29	0	0	0	0	0	0	0	0	0	0	0	0	0	0	0	0	0	36	0	0	178	0	0	0	0	0	0	0	0
89baafc1b1f602be69e541602a219766	d__Bacteria; p__Verrucomicrobiota; c__Verrucomicrobiae; o__Opitutales; f__Opitutaceae	0	0	0	0	0	0	0	0	0	0	0	0	0	0	0	0	0	0	0	0	0	0	0	0	0	0	0	0	0	0	0	0	0	0	0	263
19eb93530e7614b564e2cb7e057f719e	d__Bacteria; p__Pseudomonadota; c__Alphaproteobacteria; o__Rhizobiales; f__Rhizobiaceae	0	0	18	0	0	0	0	0	0	0	0	0	0	0	0	0	0	0	0	0	0	0	0	68	60	0	0	0	0	0	0	0	0	0	0	114
e75441acf706350527d9eb0eed14b3a0	d__Bacteria; p__Pseudomonadota; c__Alphaproteobacteria; o__Caulobacterales; f__Hyphomonadaceae; g__Hyphomonas	0	0	16	0	0	0	0	0	0	0	0	0	0	0	0	0	0	0	0	0	0	0	0	0	0	0	0	0	0	0	243	0	0	0	0	0
0158ee5829346803e683c36647061df3	d__Bacteria; p__Bacteroidota; c__Bacteroidia/Flavobacteriia/Saprospiria; o__Chitinophagales; f__Saprospiraceae; g__uncultured	0	0	0	0	0	248	0	0	0	0	0	0	0	0	0	0	0	0	0	0	0	0	0	0	0	0	0	0	0	0	0	0	0	0	0	0
ad21ae025ba38e3c315b98b3354f9236	d__Bacteria; p__Pseudomonadota; c__Gammaproteobacteria; o__Thiotrichales; f__Thiotrichaceae	0	0	0	0	0	0	34	0	206	0	0	0	0	0	0	0	0	0	0	0	0	0	0	0	0	0	0	0	0	0	0	0	0	0	0	0
da1ff743b801fc794951d1e89b579824	d__Bacteria; p__Pseudomonadota; c__Alphaproteobacteria; o__Rhodobacterales; f__Roseobacteraceae/Paracoccaceae	0	0	0	0	0	0	0	0	0	0	0	0	25	0	0	0	0	0	0	0	0	0	0	0	0	0	0	0	0	0	0	37	177	0	0	0
4cd1677f4374c62e158c0f04141fde47	d__Bacteria; p__Verrucomicrobiota; c__Verrucomicrobiae; o__Verrucomicrobiales; f__Rubritaleaceae; g__Luteolibacter	0	0	0	0	0	0	0	0	0	0	0	0	0	0	0	0	0	0	0	0	0	0	0	0	229	10	0	0	0	0	0	0	0	0	0	0
97ea7e0b24d56fa37f4c4679dc95cb68	d__Bacteria; p__Bacteroidota; c__Bacteroidia/Flavobacteriia/Saprospiria; o__Flavobacteriales; f__Flavobacteriaceae	0	0	0	0	0	0	0	0	0	0	0	0	0	0	0	0	0	0	0	0	0	0	0	0	0	0	0	0	0	0	0	0	0	0	0	234
b622715c74ed9bd11849a619a070d95d	d__Bacteria; p__Bacteroidota; c__Bacteroidia/Flavobacteriia/Saprospiria; o__Chitinophagales; f__Saprospiraceae	0	0	0	0	0	0	0	0	0	0	0	0	46	31	0	0	34	24	0	0	0	0	0	0	0	0	0	0	0	0	60	0	0	38	0	0
9debcfe7a38152c8ff016986176417dd	d__Bacteria; p__Planctomycetota; c__Phycisphaerae; o__Phycisphaerales; f__Phycisphaeraceae; g__SM1A02	0	0	0	0	0	0	0	0	0	0	0	0	0	0	0	0	0	0	0	0	0	0	0	62	0	0	0	0	0	0	0	0	0	0	0	167
820a94d1943a82e3ddc452dc6921e23f	d__Bacteria; p__Verrucomicrobiota; c__Verrucomicrobiae; o__Verrucomicrobiales; f__DEV007; g__DEV007	0	0	0	6	0	0	0	0	0	0	0	0	0	0	0	0	0	0	0	0	0	0	0	0	207	0	0	0	0	0	0	0	0	0	0	0
5a542805d0b80fbbf7a0806a4193f0f6	d__Bacteria; p__Pseudomonadota; c__Alphaproteobacteria	0	0	0	0	0	0	0	47	0	0	0	0	0	0	0	0	0	0	0	0	0	0	0	0	0	0	163	0	0	0	0	0	0	0	0	0
951523c058616bbbc8d9d3d2e1e10b75	d__Bacteria; p__Pseudomonadota; c__Gammaproteobacteria; o__Alteromonadales; f__Alteromonadaceae; g__Alteromonas	0	0	0	0	0	0	0	0	0	0	0	0	0	0	0	0	0	0	0	0	0	0	0	0	0	0	0	0	135	0	0	0	0	0	0	0
94eddb68cd5ffb9b7042b1a5c84e6d47	d__Bacteria; p__Bacteroidota; c__Bacteroidia/Flavobacteriia/Saprospiria; o__Chitinophagales; f__Saprospiraceae; g__uncultured	34	0	0	0	0	0	0	0	0	0	0	0	0	0	0	0	58	51	37	0	0	0	0	0	0	0	0	0	0	0	0	0	0	23	0	0
3c7a35278b6b2986640bfdbe6ff953f2	d__Bacteria; p__Bacteroidota; c__Bacteroidia/Flavobacteriia/Saprospiria; o__Cytophagales; f__Spirosomaceae	0	0	0	0	0	0	0	0	0	0	0	0	0	0	0	0	0	0	0	0	0	0	0	0	0	0	0	0	0	0	0	0	0	0	200	0
10b24371473aa59c008fb4c39ab0e0a1	d__Bacteria; p__Verrucomicrobiota; c__Verrucomicrobiae; o__Verrucomicrobiales; f__DEV007; g__DEV007; s__uncultured_bacterium	0	23	0	26	0	0	0	0	0	0	0	0	0	0	0	0	0	0	0	0	0	0	0	0	0	149	0	0	0	0	0	0	0	0	0	0
6d9bdeb935407bbaba86ca26cbee528a	d__Bacteria; p__Pseudomonadota; c__Alphaproteobacteria; o__Rhodobacterales; f__Roseobacteraceae/Paracoccaceae	0	0	0	0	0	0	0	0	0	0	0	0	0	0	0	0	0	0	0	0	0	0	0	0	74	0	0	0	0	0	0	0	0	0	118	0
ffc94ff3821aab15b1c7edcf14126188	d__Bacteria; p__Pseudomonadota; c__Alphaproteobacteria; o__Sphingomonadales; f__Sphingomonadaceae; g__Sphingorhabdus	0	0	0	0	0	0	0	0	0	0	0	0	0	0	0	0	0	0	0	0	0	0	0	0	0	0	0	0	0	0	0	0	0	0	0	190
9f3fd65086ee16b72d316b0a946ec879	d__Bacteria; p__Verrucomicrobiota; c__Verrucomicrobiae; o__Verrucomicrobiales; f__DEV007; g__DEV007	0	0	0	0	0	0	0	9	0	0	0	0	0	0	0	117	63	0	0	0	0	0	0	0	0	0	0	0	0	0	0	0	0	0	0	0
ca55150b2a2f5e41a46d91b2ed7b14b8	d__Bacteria; p__Pseudomonadota; c__Alphaproteobacteria; o__Caulobacterales; f__Hyphomonadaceae	61	0	0	0	0	0	0	0	0	11	0	0	0	0	0	0	0	0	0	0	0	0	0	0	0	0	0	0	0	0	0	0	0	0	0	0
54f293b840e21768a2019936eee1bc64	d__Bacteria; p__Bacteroidota; c__Bacteroidia/Flavobacteriia/Saprospiria; o__Flavobacteriales	0	0	0	0	0	0	0	0	0	0	0	0	0	0	0	0	0	0	88	99	0	0	0	0	0	0	0	0	0	0	0	0	0	0	0	0
f94443acf89958fa9f26dbfe93f575ac	d__Bacteria; p__Bacteroidota; c__Bacteroidia/Flavobacteriia/Saprospiria; o__Cytophagales; f__Cyclobacteriaceae	0	0	0	0	0	0	0	0	0	0	0	0	0	0	0	0	0	0	0	0	0	0	0	0	0	10	4	165	0	0	0	0	6	0	0	0
b31f8f2ee1c958093075b8db93d1600b	d__Bacteria; p__Bacteroidota; c__Bacteroidia/Flavobacteriia/Saprospiria	0	0	0	0	0	0	0	0	0	0	0	0	0	0	0	0	0	0	0	0	0	0	0	0	0	0	0	182	0	0	0	0	0	0	0	0
0129bcedcf9acf6a824b561966017c73	d__Bacteria; p__Bacteroidota; c__Bacteroidia/Flavobacteriia/Saprospiria; o__Chitinophagales	0	0	0	0	0	0	0	0	0	0	0	0	0	0	0	0	0	0	0	0	0	0	0	0	0	0	181	0	0	0	0	0	0	0	0	0
25eadda12af974268fa8342a619ea1b6	d__Bacteria; p__Pseudomonadota; c__Gammaproteobacteria	0	0	0	0	0	0	0	0	0	0	0	0	0	0	0	0	0	0	0	0	0	0	0	0	0	0	0	81	0	0	0	0	0	0	0	97
3ba3746546a1e56a1e5bf8bbee35d369	d__Bacteria; p__Bacteroidota; c__Bacteroidia/Flavobacteriia/Saprospiria; o__Chitinophagales; f__Saprospiraceae; g__uncultured	0	7	15	0	0	0	0	0	0	0	0	0	0	0	0	0	0	0	0	14	0	0	0	0	72	61	0	0	0	0	0	0	0	7	0	0
5e4193e6ab5db8ce619ea60a90430410	d__Bacteria; p__Pseudomonadota; c__Alphaproteobacteria; o__Rhodobacterales; f__Roseobacteraceae/Paracoccaceae	0	0	0	0	0	0	0	0	39	54	31	0	0	0	0	0	0	0	0	0	0	0	0	0	0	0	0	0	0	0	0	0	0	0	0	0
c7da5012b8c0f9ce2c79724df54aa0d5	d__Bacteria; p__Pseudomonadota; c__Alphaproteobacteria; o__Caulobacterales; f__Hyphomonadaceae; g__Hyphomonas	0	0	0	0	0	0	0	0	0	0	0	0	0	0	0	0	0	0	0	0	0	0	0	0	0	135	0	25	0	0	0	0	0	0	0	0
2e04ae7e72350ec35bf4ccb062c04ece	d__Bacteria; p__Chloroflexota; c__Anaerolineae; o__SBR1031; f__A4b; g__A4b	0	0	0	0	0	0	0	0	0	0	0	0	0	0	0	0	0	0	0	0	0	0	0	0	0	0	0	160	0	0	0	0	0	0	0	0
726230e5e5755fa5b37ec64769403e5f	d__Bacteria; p__Bacteroidota; c__Bacteroidia/Flavobacteriia/Saprospiria; o__Flavobacteriales; f__Crocinitomicaceae; g__Fluviicola; s__uncultured_bacterium	0	0	0	0	0	0	0	0	0	0	0	0	0	0	0	0	0	0	0	0	146	0	0	0	0	0	0	0	0	0	0	0	0	0	12	0
90f0d88f2862876b5ec300f02ca5fe43	d__Bacteria; p__Pseudomonadota; c__Gammaproteobacteria; o__Cellvibrionales	48	0	47	0	0	0	19	15	0	0	0	0	0	0	0	0	0	0	0	27	0	0	0	0	0	0	0	0	0	0	0	0	0	0	0	0
45d498ddb4eaacad895cf1600840b443	d__Bacteria; p__Pseudomonadota; c__Gammaproteobacteria; o__Alteromonadales; f__Colwelliaceae; g__Colwellia	0	42	0	114	0	0	0	0	0	0	0	0	0	0	0	0	0	0	0	0	0	0	0	0	0	0	0	0	0	0	0	0	0	0	0	0
23b49716f803d8f948800bd4f2da1612	d__Bacteria; p__Planctomycetota; c__Planctomycetes; o__Planctomycetales; f__Rubinisphaeraceae	0	0	0	0	0	0	0	0	0	0	0	0	0	0	0	0	106	0	0	0	0	0	0	0	0	0	0	0	0	0	0	0	0	50	0	0
ac4b2da5af38a4f6226e27eda3763067	d__Bacteria; p__Pseudomonadota; c__Gammaproteobacteria	0	0	0	0	0	0	0	0	0	0	0	0	0	0	0	0	0	0	0	0	0	0	0	0	42	111	0	0	0	0	0	0	0	0	0	0
ebc1d95471f46d3cefad7e06d7eaca18	d__Bacteria; p__Verrucomicrobiota; c__Verrucomicrobiae; o__Verrucomicrobiales; f__DEV007; g__DEV007	0	0	0	0	74	73	0	0	0	0	0	0	0	0	0	0	0	0	0	0	0	0	0	0	0	0	0	0	0	0	0	0	0	0	0	0
5820f3e6b5c807974add61a830814dbf	d__Bacteria; p__Myxococcota; c__Polyangia; o__Polyangiales; f__Sandaracinaceae; g__uncultured	0	0	0	0	47	0	0	0	0	0	0	0	0	0	0	0	11	0	0	0	0	0	0	0	12	0	76	0	0	0	0	0	0	0	0	0
8d45b955967ae9e73c5df89cbcd1956a	d__Bacteria; p__Planctomycetota; c__Planctomycetes; o__Planctomycetales; f__Rubinisphaeraceae; g__uncultured; s__uncultured_bacterium	0	0	15	14	25	0	0	0	0	0	0	0	0	0	0	0	0	0	0	0	0	0	0	0	0	0	0	0	0	0	0	0	0	0	0	0
c53eac0579d792a2644b8176a2eea60d	d__Bacteria; p__Pseudomonadota; c__Gammaproteobacteria; o__Pseudomonadales; f__Moraxellaceae	0	0	0	0	0	0	0	0	0	0	0	0	0	0	0	0	0	0	0	0	0	0	0	0	0	0	0	111	0	0	0	21	0	0	9	0
0d71a73fdc7dc4cdb4ef4c670ac32a3b	d__Bacteria; p__Bacteroidota; c__Bacteroidia/Flavobacteriia/Saprospiria; o__Cytophagales; f__Cyclobacteriaceae	0	0	0	0	0	0	0	0	0	0	0	0	0	0	0	0	0	0	0	0	0	0	0	0	0	0	0	141	0	0	0	0	0	0	0	0
5839d6841013b45c6283dbd8b4d4ce7d	d__Bacteria; p__Planctomycetota; c__Planctomycetes; o__Planctomycetales; f__Rubinisphaeraceae	0	0	0	0	0	0	0	0	0	0	0	0	80	56	0	0	0	0	0	0	0	0	0	0	0	0	0	0	0	0	0	0	0	0	0	0
0a718b303b3e40caa3da811b5a5b253b	d__Bacteria; p__Bacteroidota; c__Bacteroidia/Flavobacteriia/Saprospiria; o__Cytophagales; f__Cyclobacteriaceae; g__Algoriphagus	0	0	0	0	0	0	0	0	0	0	0	0	0	0	0	0	0	0	0	0	0	0	0	42	0	0	0	0	0	0	0	0	0	0	0	94
d3fb5b87eba9cbc8a62cc0472601b39a	d__Bacteria; p__Bacteroidota; c__Bacteroidia/Flavobacteriia/Saprospiria; o__Chitinophagales; f__Saprospiraceae	0	0	0	0	0	0	0	0	0	0	0	0	0	0	0	0	0	0	0	0	0	0	0	0	0	125	11	0	0	0	0	0	0	0	0	0
27c302d968846ca520632c791286c708	d__Bacteria; p__Bacteroidota; c__Bacteroidia/Flavobacteriia/Saprospiria; o__Flavobacteriales; f__Flavobacteriaceae	0	0	0	0	0	0	0	0	0	0	0	0	0	0	0	0	0	0	0	0	0	0	46	89	0	0	0	0	0	0	0	0	0	0	0	0
5ae343db7af4bfefd742960be5598e0d	d__Bacteria; p__Actinomycetota; c__Acidimicrobiia; o__Microtrichales; f__Microtrichaceae; g__Sva0996_marine_group	0	0	0	0	0	0	0	0	0	0	0	0	0	0	0	0	0	0	0	0	0	0	0	0	0	0	0	0	0	0	0	0	132	0	0	0
dc77b5c1c141c62d8a386619a64815a3	d__Bacteria; p__Verrucomicrobiota; c__Verrucomicrobiae; o__Opitutales; f__Opitutaceae	0	0	0	0	0	0	0	0	0	0	0	0	0	0	0	0	0	0	0	0	0	0	0	0	0	0	0	130	0	0	0	0	0	0	0	0
056e9538c8e1c223b6afbda43f01daeb	d__Bacteria; p__Patescibacteria; c__Parcubacteria	0	0	0	0	20	0	0	0	0	0	0	0	0	0	0	0	0	0	0	0	0	0	0	0	0	0	108	0	0	0	0	0	0	0	0	0
c92286e1b27c0c1e75c8d04abbed3e72	d__Bacteria; p__Pseudomonadota; c__Alphaproteobacteria; o__Rhodobacterales; f__Roseobacteraceae/Paracoccaceae	0	0	0	0	0	0	0	0	0	0	0	0	0	21	0	0	38	35	0	0	0	0	0	0	0	0	0	0	0	0	34	0	0	0	0	0
0415b5a16f905a95aee0e93444edaad3	d__Bacteria; p__Actinomycetota; c__Actinobacteria; o__Micrococcales; f__Microbacteriaceae	0	0	0	0	0	0	0	0	0	0	0	0	0	0	0	0	0	0	0	0	0	0	0	0	0	0	0	0	0	0	0	0	0	128	0	0
3e7e2d3f3eb81e8ebbd2e9561439320a	d__Bacteria; p__Pseudomonadota; c__Gammaproteobacteria	0	0	0	0	0	0	0	0	0	0	0	0	0	0	0	0	0	0	0	0	0	0	0	0	0	0	0	0	0	0	0	0	0	0	0	128
59eb963913345f526a90ec1cf2d365eb	d__Bacteria; p__Pseudomonadota; c__Alphaproteobacteria; o__Rhodobacterales; f__Roseobacteraceae/Paracoccaceae; g__Paracoccus	0	0	0	0	0	0	0	0	0	0	0	0	0	0	0	0	0	0	0	0	0	0	0	0	0	0	0	0	0	0	0	0	0	0	125	0
d13d4c1edfe8c51c9215dacb45154a5c	d__Bacteria; p__Pseudomonadota; c__Gammaproteobacteria; o__Burkholderiales; f__Methylophilaceae	0	0	0	0	0	0	0	0	0	0	0	0	0	0	0	0	0	0	0	0	0	0	0	0	0	0	0	0	124	0	0	0	0	0	0	0
9cf83d4fc37ebc67324b0b3450fdb753	d__Bacteria; p__Planctomycetota; c__Planctomycetes; o__Pirellulales; f__Pirellulaceae; g__Pir4_lineage	36	0	0	0	0	0	0	0	0	0	0	0	0	0	0	87	0	0	0	0	0	0	0	0	0	0	0	0	0	0	0	0	0	0	0	0
3eba62c043b1e6b22e6b26544681b01a	d__Bacteria; p__Pseudomonadota; c__Gammaproteobacteria; o__Oceanospirillales; f__Nitrincolaceae	0	0	0	0	0	0	0	0	0	0	0	0	0	0	0	0	0	0	0	0	0	0	0	0	0	0	0	0	77	0	0	0	0	0	0	0
a08f6577fa0236b43515c1e9bbb05eaa	d__Bacteria; p__Verrucomicrobiota; c__Verrucomicrobiae; o__Verrucomicrobiales; f__DEV007; g__DEV007	0	0	0	0	0	0	0	0	0	0	0	0	0	0	0	0	0	0	0	0	0	0	0	0	0	0	0	0	0	0	0	0	121	0	0	0
a346248916e2e311fe53f2345dd9f8d2	d__Bacteria; p__Pseudomonadota; c__Alphaproteobacteria; o__Sphingomonadales; f__Sphingomonadaceae; g__Sphingorhabdus	0	0	0	0	0	0	0	0	0	0	0	0	0	0	0	0	0	0	0	0	0	0	0	118	0	0	0	0	0	0	0	0	0	0	0	0
be804702c3d5d44ccddf797dd07e1798	d__Bacteria; p__Pseudomonadota; c__Gammaproteobacteria; o__Cellvibrionales; f__Porticoccaceae	0	0	0	0	0	0	0	32	0	0	0	0	0	0	0	0	0	0	0	0	0	0	0	0	32	0	52	0	0	0	0	0	0	0	0	0
7727d96024523aee74b470b62e14c224	d__Bacteria; p__Bacteroidota; c__Bacteroidia/Flavobacteriia/Saprospiria; o__Flavobacteriales; f__Flavobacteriaceae; g__Tenacibaculum	0	0	0	0	0	0	0	0	0	0	0	37	0	0	0	0	0	0	0	0	5	61	0	0	0	0	0	0	0	0	0	0	0	0	0	0
5f253d644063cd9607f9d5e87d101bf5	d__Bacteria; p__Bacteroidota; c__Bacteroidia/Flavobacteriia/Saprospiria; o__Cytophagales; f__Cyclobacteriaceae	0	0	0	0	0	0	0	0	0	0	0	0	0	0	0	0	0	0	0	0	0	21	18	13	0	0	0	0	0	0	0	0	0	0	37	26
622c4a8a4ac431976c82408aefb47aff	d__Bacteria; p__Bacteroidota; c__Bacteroidia/Flavobacteriia/Saprospiria; o__Chitinophagales; f__uncultured; g__uncultured	0	0	0	0	0	0	0	0	0	0	0	0	0	0	0	113	0	0	0	0	0	0	0	0	0	0	0	0	0	0	0	0	0	0	0	0
6045c62da07e251217b58aefa4da7807	d__Bacteria; p__Deinococcota; c__Deinococci; o__Deinococcales; f__Trueperaceae; g__Truepera; s__uncultured_bacterium	0	0	0	0	0	0	0	0	0	0	0	0	0	0	0	0	0	0	24	28	0	0	0	0	0	0	0	0	0	0	0	0	29	0	0	0
54c89ed7a40c871d92a3cd563c157cd3	d__Bacteria; p__Pseudomonadota; c__Gammaproteobacteria; o__Alteromonadales; f__Alteromonadaceae	0	0	0	0	0	0	0	0	0	0	0	0	0	0	0	76	0	0	0	0	0	0	0	0	0	0	0	0	0	0	10	0	0	25	0	0
4c29c4e93e91c5ac65991890bdff0363	d__Bacteria; p__Bacteroidota; c__Bacteroidia/Flavobacteriia/Saprospiria; o__Chitinophagales; f__Saprospiraceae; g__uncultured	0	0	0	0	0	0	0	0	0	0	0	0	0	0	0	109	0	0	0	0	0	0	0	0	0	0	0	0	0	0	0	0	0	0	0	0
57f0cd96272a775ba69cf4021ac30168	d__Bacteria; p__Planctomycetota; c__OM190; o__OM190; f__OM190; g__OM190	0	0	0	0	0	0	0	0	0	0	0	0	0	0	0	0	0	0	0	0	0	0	0	0	0	0	0	0	0	0	0	0	0	0	0	107
b8c355e3eb143a2e7e5160b09c8aaa51	d__Bacteria; p__Verrucomicrobiota; c__Verrucomicrobiae; o__Verrucomicrobiales; f__Rubritaleaceae	53	52	0	0	0	0	0	0	0	0	0	0	0	0	0	0	0	0	0	0	0	0	0	0	0	0	0	0	0	0	0	0	0	0	0	0
d3bf946ace4c154db87476afb7a528f9	d__Bacteria; p__Bacteroidota; c__Bacteroidia/Flavobacteriia/Saprospiria; o__Chitinophagales; f__Saprospiraceae	0	15	0	0	0	0	0	0	0	0	0	0	0	0	0	0	0	0	16	0	0	0	0	0	29	45	0	0	0	0	0	0	0	0	0	0
c76b889311179f15b0e2f9efa07212b1	d__Bacteria; p__Pseudomonadota; c__Gammaproteobacteria; o__Oceanospirillales; f__Nitrincolaceae	0	0	0	0	0	0	0	0	0	0	0	29	0	0	0	0	0	0	0	0	0	11	0	0	0	64	0	0	0	0	0	0	0	0	0	0
888aaff70820ee6874cbf77b922b495f	d__Bacteria; p__Planctomycetota; c__Planctomycetes; o__Planctomycetales; f__Rubinisphaeraceae; g__uncultured; s__uncultured_bacterium	0	0	0	0	0	0	0	0	0	0	17	0	0	0	0	0	0	0	0	0	0	0	0	0	0	0	0	0	0	0	0	0	0	0	0	0
e7d477982661b18e915df2547a8cb671	d__Bacteria; p__Pseudomonadota; c__Alphaproteobacteria; o__Caulobacterales; f__Hyphomonadaceae	16	0	0	0	0	0	0	0	0	0	0	0	0	0	0	0	0	0	0	0	0	0	0	0	0	0	0	0	0	0	0	0	86	0	0	0
c8c7ab7aa79c2e2f10a7306b07c6b9de	d__Bacteria; p__Verrucomicrobiota; c__Kiritimatiellae; o__WCHB1-41; f__WCHB1-41; g__WCHB1-41	0	0	0	0	56	0	23	0	0	0	0	0	0	0	0	0	0	0	0	0	0	0	0	0	0	0	0	23	0	0	0	0	0	0	0	0
da24b8871fb26850866e5ba68883da5c	d__Bacteria; p__Bacillota	0	0	0	0	0	0	0	0	0	0	0	0	0	0	0	0	0	0	4	0	0	0	0	0	0	7	0	0	0	0	0	0	90	0	0	0
af6dcfcb06f1b2269854cd1314c4f4a6	d__Bacteria; p__Pseudomonadota; c__Gammaproteobacteria; o__Alteromonadales; f__Alteromonadaceae; g__Alteromonas	0	0	0	0	0	0	0	0	0	0	0	0	0	0	0	0	0	0	0	0	0	0	0	0	0	0	0	0	37	64	0	0	0	0	0	0
028ed30d01843033309b6d2648c6f5eb	d__Bacteria; p__Pseudomonadota; c__Gammaproteobacteria; o__Cellvibrionales; f__Halieaceae	0	0	0	0	0	0	0	0	0	0	0	0	0	0	0	0	0	0	0	0	0	0	0	0	0	0	0	0	42	0	0	0	0	0	0	0
464e00dc74a3897a3deaa5c79fcce9c4	d__Bacteria; p__Planctomycetota; c__OM190; o__OM190; f__OM190; g__OM190	0	0	0	0	0	0	0	0	0	0	0	0	0	0	0	0	0	0	0	0	0	0	0	82	0	0	0	0	0	0	0	0	0	0	0	0
b455b30ae37f1acbdb72c34119421b00	d__Bacteria; p__Actinomycetota; c__Acidimicrobiia; o__Microtrichales; f__Microtrichaceae; g__Sva0996_marine_group; s__uncultured_bacterium	0	0	0	0	0	0	0	0	0	0	0	0	0	0	0	0	0	0	0	0	0	0	0	0	0	0	13	83	0	0	0	0	0	0	0	0
5231dbc3cfb42131489f48f5be63fca1	d__Bacteria; p__Pseudomonadota; c__Alphaproteobacteria; o__Sphingomonadales; f__Sphingomonadaceae; g__Sphingorhabdus	0	0	0	0	0	0	0	0	0	0	0	0	0	0	0	0	0	0	0	0	0	0	95	0	0	0	0	0	0	0	0	0	0	0	0	0
a2cd224883ef3e9148ec4fef1a082523	d__Bacteria; p__Pseudomonadota; c__Gammaproteobacteria	0	0	0	0	0	0	0	0	0	0	0	0	0	0	0	0	0	0	0	0	0	0	0	0	0	0	0	95	0	0	0	0	0	0	0	0
76e6a4e93c0b8fba336468b9532871b3	d__Bacteria; p__Pseudomonadota; c__Alphaproteobacteria; o__Rhodobacterales; f__Roseobacteraceae/Paracoccaceae	0	0	0	0	0	0	0	0	0	0	0	0	0	0	0	0	0	0	0	0	0	0	0	0	0	0	0	94	0	0	0	0	0	0	0	0
9b1f082ce324f92e31f527f51f63bc28	d__Bacteria; p__Bacteroidota; c__Bacteroidia/Flavobacteriia/Saprospiria; o__Chitinophagales; f__Saprospiraceae	0	0	0	0	0	0	34	59	0	0	0	0	0	0	0	0	0	0	0	0	0	0	0	0	0	0	0	0	0	0	0	0	0	0	0	0
103dbb3d4cfad3d87cb40fda667a8d4c	d__Bacteria; p__Pseudomonadota; c__Alphaproteobacteria; o__Rhodobacterales; f__Roseobacteraceae/Paracoccaceae	0	0	0	0	0	0	0	0	0	0	0	0	0	0	0	0	0	0	0	0	0	0	0	0	0	0	0	0	0	93	0	0	0	0	0	0
33cb44ec6a7ebaee1d2e8e99e376bace	d__Bacteria; p__Pseudomonadota; c__Alphaproteobacteria	0	0	0	0	0	0	0	0	0	0	0	0	0	0	0	0	0	0	0	0	0	0	0	0	0	0	0	0	0	0	0	93	0	0	0	0
f45d0d637705d4b47ec472b1866e5ef7	d__Bacteria; p__Bacteroidota; c__Bacteroidia/Flavobacteriia/Saprospiria; o__Chitinophagales; f__Saprospiraceae; g__uncultured	0	0	0	0	0	0	0	0	0	0	0	0	90	0	0	0	0	0	0	0	0	0	0	0	0	0	0	0	0	0	0	0	0	0	0	0
511761791fff9017b78dd0a284a8d047	d__Bacteria; p__Bacteroidota; c__Bacteroidia/Flavobacteriia/Saprospiria; o__Cytophagales	0	0	0	0	0	0	0	0	0	0	0	0	0	0	82	0	0	0	0	7	0	0	0	0	0	0	0	0	0	0	0	0	0	0	0	0
78b0d5cec1435939a51edff33d68353c	d__Bacteria; p__Pseudomonadota; c__Alphaproteobacteria; o__Rhodobacterales; f__Roseobacteraceae/Paracoccaceae	0	0	0	0	0	0	0	0	0	0	0	0	0	0	0	0	0	0	0	0	0	0	0	0	34	0	0	54	0	0	0	0	0	0	0	0
a2e3c4d42f9e7004be347412ba3aeb8c	d__Bacteria; p__Myxococcota; c__Polyangia; o__Nannocystales; f__Nannocystaceae	0	0	0	0	0	0	0	0	0	0	0	0	0	0	0	0	0	0	0	0	0	0	0	0	0	0	0	87	0	0	0	0	0	0	0	0
a59b36435e99e6d8c97b05fdcd53f195	d__Bacteria; p__Pseudomonadota; c__Alphaproteobacteria; o__Caulobacterales; f__Hyphomonadaceae; g__Hyphomonas	0	0	0	0	0	0	0	0	0	0	0	0	0	0	0	0	0	0	0	0	0	0	86	0	0	0	0	0	0	0	0	0	0	0	0	0
61ded0115a19f95b44e97512fb6e5394	d__Bacteria; p__Patescibacteria; c__Parcubacteria	0	0	0	0	0	0	0	0	0	0	0	0	0	0	0	0	0	0	0	0	0	0	0	0	0	0	0	0	0	0	86	0	0	0	0	0
e28ffecdade1ee8f4f8d83f35848f1df	d__Bacteria; p__Pseudomonadota; c__Alphaproteobacteria; o__Rhizobiales; f__Rhizobiaceae	0	0	0	0	0	0	0	0	0	0	0	0	0	0	0	0	0	0	0	0	0	0	0	85	0	0	0	0	0	0	0	0	0	0	0	0
6ae20a31813449b5ad449a399fa2f0db	d__Bacteria; p__Pseudomonadota; c__Gammaproteobacteria; o__Pseudomonadales; f__Pseudomonadaceae; g__Pseudomonas	0	0	0	0	0	0	0	0	0	0	0	0	0	0	0	0	0	0	0	0	0	0	0	0	85	0	0	0	0	0	0	0	0	0	0	0
69c463465a949bbeef5aea190066a58a	d__Bacteria; p__Pseudomonadota; c__Gammaproteobacteria	0	0	0	0	0	0	0	0	0	0	0	0	0	0	0	0	0	0	0	0	0	0	0	0	0	0	0	0	0	0	0	0	0	0	0	85
546bb3c8bddbe3ef1c8cba7879d8da9b	d__Bacteria; p__Pseudomonadota; c__Gammaproteobacteria; o__Oceanospirillales; f__Alcanivoracaceae1; g__Alcanivorax	0	0	0	0	0	0	0	0	0	0	0	0	0	0	0	0	0	0	0	0	0	0	0	0	0	0	51	33	0	0	0	0	0	0	0	0
cd223346a71f7e07f1aba8b03ee820dc	d__Bacteria; p__Pseudomonadota; c__Alphaproteobacteria	0	0	0	0	0	47	0	0	0	0	0	0	0	0	0	0	0	0	0	36	0	0	0	0	0	0	0	0	0	0	0	0	0	0	0	0
7b9fba55fccdcc671df7ae9c904155ef	d__Bacteria; p__Bacteroidota; c__Bacteroidia/Flavobacteriia/Saprospiria; o__Flavobacteriales; f__Crocinitomicaceae; g__Fluviicola	0	0	0	0	0	0	0	0	0	0	0	0	0	0	0	0	0	0	0	0	0	0	0	0	0	0	0	83	0	0	0	0	0	0	0	0
1467648f285122a7387870805749a15c	d__Bacteria; p__Actinomycetota; c__Acidimicrobiia; o__Microtrichales; f__Microtrichaceae; g__Sva0996_marine_group	0	0	0	0	0	0	0	0	0	0	0	0	0	0	0	0	0	0	0	82	0	0	0	0	0	0	0	0	0	0	0	0	0	0	0	0
6f330bfc83127d122c871abaa583f56a	d__Bacteria; p__Myxococcota; c__Polyangia; o__Nannocystales; f__Nannocystaceae	0	0	0	0	0	0	0	0	0	0	0	0	0	0	0	0	0	0	0	0	0	67	0	0	0	0	0	0	0	0	0	0	0	0	0	15
e8cbdd69c569d9606e48c47d83fb53a3	d__Bacteria; p__Pseudomonadota; c__Alphaproteobacteria; o__Rhodobacterales; f__Roseobacteraceae/Paracoccaceae	0	0	0	0	0	0	0	0	0	0	0	0	0	0	0	0	0	0	0	0	0	0	0	0	0	0	0	0	0	0	0	0	0	0	0	82
2222b0ec01abbbf83ae5eb56006f0470	d__Bacteria; p__Bacteroidota; c__Bacteroidia/Flavobacteriia/Saprospiria; o__Chitinophagales; f__Chitinophagaceae	0	0	0	0	0	0	0	0	0	0	0	0	0	0	0	0	0	0	0	0	0	0	0	0	0	0	81	0	0	0	0	0	0	0	0	0
95cc9f46c0fcfe22cd23930043b58ded	d__Bacteria; p__Pseudomonadota; c__Alphaproteobacteria; o__Rhodobacterales; f__Roseobacteraceae/Paracoccaceae	0	0	0	0	0	0	0	0	0	0	0	0	0	0	0	0	0	0	0	0	0	0	0	0	0	0	0	0	0	0	0	0	0	0	0	79
3b3450b008c10094ea48eb2a77cc514e	d__Bacteria; p__Actinomycetota; c__Acidimicrobiia; o__Microtrichales; f__Ilumatobacteraceae	0	0	0	0	0	0	0	0	0	0	0	0	0	0	0	0	0	0	0	0	0	0	0	49	0	0	0	0	0	0	0	0	0	0	0	27
e756a33cd034bc0ff459141ae7df5cfd	d__Bacteria; p__Pseudomonadota; c__Gammaproteobacteria; o__Alteromonadales; f__Marinobacteraceae; g__Marinobacter	0	0	0	0	0	0	0	0	0	0	0	0	0	0	0	0	0	0	0	0	0	75	0	0	0	0	0	0	0	0	0	0	0	0	0	0
740a7d8da005194d51770032fa57dddb	d__Bacteria; p__Pseudomonadota; c__Alphaproteobacteria; o__Rhizobiales; f__Rhizobiaceae	0	0	0	0	0	0	0	0	0	0	0	0	0	0	0	0	0	0	0	0	0	0	0	0	75	0	0	0	0	0	0	0	0	0	0	0
7921c20d9833969bbe3f275c027356b1	d__Bacteria; p__Bacteroidota; c__Bacteroidia/Flavobacteriia/Saprospiria; o__Bacteroidales; f__Bacteroidetes_BD2-2; g__Bacteroidetes_BD2-2	0	0	0	0	0	0	0	0	0	0	0	0	0	0	0	0	0	0	0	0	0	0	0	0	0	0	0	0	0	32	0	0	0	0	0	0
b5e9b10c8712448769d93e5675172161	d__Bacteria; p__Pseudomonadota; c__Gammaproteobacteria; o__Cellvibrionales	0	41	0	0	0	0	0	0	0	0	0	0	0	0	0	0	0	0	0	0	0	0	0	0	0	0	0	0	0	0	0	0	0	0	0	0
5b8d06c41371621b2a0bd28624ea797b	d__Bacteria; p__Bacteroidota; c__Bacteroidia/Flavobacteriia/Saprospiria; o__Flavobacteriales; f__Flavobacteriaceae; g__Polaribacter	0	0	0	0	0	0	0	0	0	0	0	0	0	0	0	0	0	0	0	0	0	0	0	74	0	0	0	0	0	0	0	0	0	0	0	0
d6ef28492781cd459f813dcd3a05e769	d__Bacteria; p__Pseudomonadota; c__Gammaproteobacteria; o__Pseudomonadales; f__Pseudomonadaceae; g__Pseudomonas	0	0	0	0	0	0	0	0	0	0	0	0	0	0	0	0	0	0	0	0	0	0	0	0	46	27	0	0	0	0	0	0	0	0	0	0
54937d94217d9066121ce7d47bfdea41	d__Bacteria; p__Pseudomonadota; c__Gammaproteobacteria; o__Alteromonadales; f__Marinobacteraceae; g__Marinobacter	0	0	0	0	0	0	0	0	0	0	0	0	0	0	0	0	0	0	0	0	0	0	0	0	0	0	0	0	0	0	0	0	0	0	73	0
40305134e481251c8b0a5d0003ab11a6	d__Bacteria; p__Bacteroidota; c__Bacteroidia/Flavobacteriia/Saprospiria; o__Flavobacteriales; f__Flavobacteriaceae; g__Nonlabens	0	0	0	0	0	0	0	0	0	0	0	0	0	0	0	0	0	0	0	0	0	0	0	0	0	0	0	0	0	0	0	0	0	0	0	73
3726caf505d8566231f782954e47b2fa	d__Bacteria; p__Pseudomonadota; c__Alphaproteobacteria; o__Rhodobacterales; f__Roseobacteraceae/Paracoccaceae	72	0	0	0	0	0	0	0	0	0	0	0	0	0	0	0	0	0	0	0	0	0	0	0	0	0	0	0	0	0	0	0	0	0	0	0
8ec1c72e2b9f00252c1b192bbbe2ca10	d__Bacteria; p__Bacteroidota; c__Bacteroidia/Flavobacteriia/Saprospiria; o__Chitinophagales; f__Saprospiraceae	0	0	0	0	0	0	0	0	0	0	0	16	0	0	0	0	0	0	0	0	0	0	0	0	0	0	0	0	0	0	0	0	0	0	0	0
2db1ca6540a58268cc5fdaac5a1eff0e	d__Bacteria; p__Pseudomonadota; c__Gammaproteobacteria	0	0	0	0	0	0	0	0	0	0	0	0	0	0	0	0	0	29	43	0	0	0	0	0	0	0	0	0	0	0	0	0	0	0	0	0
71486311c88126c6bd677b0b22863122	d__Bacteria; p__Bacteroidota; c__Bacteroidia/Flavobacteriia/Saprospiria; o__Chitinophagales; f__Saprospiraceae; g__uncultured	0	0	0	71	0	0	0	0	0	0	0	0	0	0	0	0	0	0	0	0	0	0	0	0	0	0	0	0	0	0	0	0	0	0	0	0
ac996a05446de7000eac11c75380d1ab	d__Bacteria; p__Planctomycetota; c__Planctomycetes; o__Planctomycetales; f__Rubinisphaeraceae; g__uncultured; s__uncultured_bacterium	0	0	0	0	0	29	0	0	0	0	0	0	0	0	0	20	0	0	0	0	0	0	0	0	22	0	0	0	0	0	0	0	0	0	0	0
96586cf1fb301676b3dd2c56dba41759	d__Bacteria; p__Myxococcota; c__Polyangia; o__Polyangiales; f__Sandaracinaceae; g__uncultured	0	0	0	0	0	39	0	0	0	0	0	0	0	0	0	22	0	0	0	0	0	0	0	0	0	4	0	0	0	0	0	0	0	5	0	0
aed1a32b10f4598c31d1a532e7e89f3f	d__Bacteria; p__Pseudomonadota; c__Alphaproteobacteria	0	0	0	0	0	0	0	0	0	0	0	0	0	0	0	0	0	0	0	0	0	0	0	0	0	0	0	70	0	0	0	0	0	0	0	0
df527cf602bbb92ceeddb9e33d0b853e	d__Bacteria; p__Pseudomonadota; c__Alphaproteobacteria; o__Rhizobiales; f__Rhizobiaceae; g__Ensifer	0	0	0	33	0	0	0	0	0	0	0	0	0	0	0	0	0	35	0	0	0	0	0	0	0	0	0	0	0	0	0	0	0	0	0	0
34e82e135f24f78a7c5d0e8bfe62b0a1	d__Bacteria; p__Pseudomonadota; c__Alphaproteobacteria; o__Rhodobacterales; f__Roseobacteraceae/Paracoccaceae	0	0	0	0	0	0	0	0	0	0	0	0	0	0	0	0	0	0	0	0	0	0	0	0	0	0	0	0	67	0	0	0	0	0	0	0
ee54bd0f4534ad0c7bd8a732c841294b	d__Bacteria; p__Pseudomonadota; c__Alphaproteobacteria	36	0	0	0	0	0	0	0	0	0	0	0	0	0	0	0	0	0	0	0	0	0	0	0	30	0	0	0	0	0	0	0	0	0	0	0
7da1e54ff4325ae40b066e7bb66fd650	d__Bacteria; p__Planctomycetota; c__Planctomycetes; o__Planctomycetales; f__Rubinisphaeraceae	0	0	0	0	0	0	0	0	0	0	0	0	0	0	0	0	0	66	0	0	0	0	0	0	0	0	0	0	0	0	0	0	0	0	0	0
35a4be9a1486a05daadc023daf897621	d__Bacteria; p__Bacteroidota; c__Bacteroidia/Flavobacteriia/Saprospiria; o__Flavobacteriales; f__Crocinitomicaceae; g__Fluviicola; s__uncultured_bacterium	0	0	0	0	0	0	0	0	0	0	0	0	0	0	0	0	0	0	0	0	0	0	0	0	0	0	0	0	66	0	0	0	0	0	0	0
c7d86022380a29fa88d6b4babd3a8dbe	d__Bacteria; p__Bacteroidota; c__Bacteroidia/Flavobacteriia/Saprospiria; o__Flavobacteriales; f__Flavobacteriaceae; g__Flavobacterium	0	0	0	0	0	0	0	0	0	0	0	0	0	0	0	0	0	0	0	0	0	0	0	0	0	0	0	0	66	0	0	0	0	0	0	0
68377a1090c4e14d2533e024e6278c97	d__Bacteria; p__Pseudomonadota; c__Gammaproteobacteria; o__Oceanospirillales; f__Alcanivoracaceae1; g__Alcanivorax	0	0	0	0	0	0	0	0	0	0	0	0	0	0	0	0	0	0	0	0	0	0	0	0	0	0	0	0	0	0	0	0	50	0	5	11
1509080827c54dffaea35d31f9ebdd2d	d__Bacteria; p__Pseudomonadota; c__Alphaproteobacteria; o__Caulobacterales; f__Hyphomonadaceae	0	0	0	0	0	0	0	0	0	0	0	0	0	0	0	0	0	0	0	0	0	0	0	0	0	0	0	0	0	0	0	0	0	0	66	0
52dd6afb8d9df3a8ab490ea76432f86f	d__Bacteria; p__Bacteroidota; c__Bacteroidia/Flavobacteriia/Saprospiria; o__Chitinophagales	0	0	0	0	0	0	32	33	0	0	0	0	0	0	0	0	0	0	0	0	0	0	0	0	0	0	0	0	0	0	0	0	0	0	0	0
25f4e5f7b8c0e8789a7f5f1d7a5c0fc1	d__Bacteria; p__Pseudomonadota; c__Gammaproteobacteria; o__Alteromonadales; f__Colwelliaceae; g__Colwellia; s__uncultured_bacterium	0	0	0	0	0	35	0	0	0	0	0	0	0	0	0	0	0	0	0	0	0	0	0	0	0	0	0	0	0	0	0	0	0	0	0	0
065b3bd6f883b78f3476d2cfbfc2818c	d__Bacteria; p__Bacteroidota; c__Bacteroidia/Flavobacteriia/Saprospiria; o__Chitinophagales; f__Saprospiraceae; g__uncultured	0	30	0	33	0	0	0	0	0	0	0	0	0	0	0	0	0	0	0	0	0	0	0	0	0	0	0	0	0	0	0	0	0	0	0	0
f0a3749a1f07342613069d9d7f977df4	d__Bacteria; p__Bacteroidota; c__Bacteroidia/Flavobacteriia/Saprospiria; o__Chitinophagales; f__Saprospiraceae	0	0	0	0	0	0	0	0	0	0	0	0	0	0	0	0	0	0	0	0	0	0	0	0	0	0	0	63	0	0	0	0	0	0	0	0
9235e35d97cc06437d884df0014b1d5d	d__Bacteria; p__Pseudomonadota; c__Alphaproteobacteria; o__Rickettsiales; f__Rickettsiaceae; g__Rickettsia	0	0	0	0	0	0	0	0	0	0	0	0	0	0	0	0	0	0	0	0	0	0	0	0	0	0	0	0	63	0	0	0	0	0	0	0
3363b51a996abb0751384764f558b0c9	d__Bacteria; p__Pseudomonadota; c__Gammaproteobacteria	9	0	0	0	0	0	0	0	0	0	0	0	0	0	0	0	0	0	0	0	0	0	0	0	38	14	0	0	0	0	0	0	0	0	0	0
2d05ff497630b21e91beeef03b064f1a	d__Bacteria; p__Planctomycetota; c__Planctomycetes; o__Pirellulales; f__Pirellulaceae; g__Pir4_lineage	0	0	39	0	0	0	0	0	0	0	0	0	0	0	0	0	0	0	0	0	0	0	0	0	0	0	0	0	0	0	0	0	0	0	0	22
9aa00da0c87ab046b25050e46c59bc3a	d__Bacteria; p__Pseudomonadota; c__Alphaproteobacteria	0	0	0	0	0	0	61	0	0	0	0	0	0	0	0	0	0	0	0	0	0	0	0	0	0	0	0	0	0	0	0	0	0	0	0	0
e7321d3846661736c7b3456db8374954	d__Bacteria; p__Pseudomonadota; c__Gammaproteobacteria; o__Pseudomonadales; f__Pseudomonadaceae; g__Pseudomonas; s__Pseudomonas_aeruginosa	0	0	0	0	0	0	0	0	0	0	0	0	0	0	0	0	0	0	0	0	0	0	0	0	0	0	0	0	0	61	0	0	0	0	0	0
5aa066a03d31fdb75ea19cd5a0d74c3b	d__Bacteria; p__Pseudomonadota; c__Alphaproteobacteria; o__Rhodobacterales; f__Roseobacteraceae/Paracoccaceae	0	0	0	0	0	0	0	0	0	0	0	0	0	0	0	29	0	0	31	0	0	0	0	0	0	0	0	0	0	0	0	0	0	0	0	0
c7bc26dd548c8b4eaf7cc7853f2c8aac	d__Bacteria; p__Verrucomicrobiota; c__Verrucomicrobiae; o__Verrucomicrobiales; f__DEV007; g__DEV007	0	0	0	0	0	0	0	0	0	0	0	0	0	0	0	0	0	19	0	0	0	0	0	0	0	0	0	0	0	0	0	41	0	0	0	0
3a3924d44a6ae6cfa2914abd39ca7b45	d__Bacteria; p__Pseudomonadota; c__Gammaproteobacteria	0	0	0	0	0	0	0	0	0	0	0	0	0	0	0	0	0	0	0	0	0	0	0	0	0	0	0	0	60	0	0	0	0	0	0	0
9f569d0bcf4c3521a5efacdb3fd4bcd6	d__Bacteria; p__Pseudomonadota; c__Alphaproteobacteria; o__Rhizobiales	0	0	0	0	12	0	0	0	0	0	0	0	0	0	0	0	0	0	0	0	0	0	0	0	14	0	33	0	0	0	0	0	0	0	0	0
0c073fee3886e19af88068aece321495	d__Bacteria; p__Bacteroidota; c__Bacteroidia/Flavobacteriia/Saprospiria; o__Chitinophagales; f__Saprospiraceae; g__uncultured	0	0	0	0	0	0	0	0	0	0	0	0	0	0	0	0	0	0	0	0	0	0	0	0	0	0	0	0	0	0	59	0	0	0	0	0
d65b64da1b6a78e52fcfa4858eed146a	d__Bacteria; p__Pseudomonadota; c__Gammaproteobacteria; o__Legionellales; f__Legionellaceae; g__Legionella	0	0	0	0	0	0	0	0	0	0	0	0	0	0	0	0	0	0	0	0	0	0	0	0	0	0	0	0	0	0	0	0	0	0	59	0
f5240289375ed28c2825a16c16817639	d__Bacteria; p__Pseudomonadota; c__Gammaproteobacteria	0	0	0	0	0	0	0	0	0	0	0	0	0	0	0	0	0	0	0	0	0	0	0	0	0	0	0	0	0	0	0	58	0	0	0	0
0231c57a8578ab95fd6998614bc4b4e4	d__Bacteria; p__Bacteroidota; c__Bacteroidia/Flavobacteriia/Saprospiria; o__Chitinophagales; f__Saprospiraceae; g__Lewinella	0	0	0	0	0	0	0	0	0	0	0	0	0	0	0	0	0	0	0	0	0	0	0	0	0	0	0	0	0	0	0	0	0	0	0	58
06f112c7ac5e8712f60e8ee16e258b82	d__Bacteria; p__Pseudomonadota; c__Alphaproteobacteria; o__Caulobacterales	0	0	0	0	0	0	0	0	0	0	0	0	0	0	0	0	0	0	0	0	33	0	0	0	0	0	0	0	0	0	0	0	0	0	24	0
c5a699497996da392dca652ed631e701	d__Bacteria; p__Pseudomonadota; c__Alphaproteobacteria; o__Sphingomonadales; f__Sphingomonadaceae; g__Sphingorhabdus	0	0	0	0	0	0	0	0	0	0	0	0	0	0	0	0	0	0	0	0	0	0	0	0	0	0	0	57	0	0	0	0	0	0	0	0
2fb166080edb9aaaae8413ae287fd899	d__Bacteria; p__Bacteroidota; c__Bacteroidia/Flavobacteriia/Saprospiria; o__Chitinophagales; f__Saprospiraceae; g__Lewinella	0	0	0	0	0	0	0	0	0	0	0	0	0	0	0	0	0	0	0	0	0	0	0	0	0	0	0	0	0	0	0	0	0	0	0	57
cfe4575f46494af07f6faf5286dbd495	d__Bacteria; p__Pseudomonadota; c__Alphaproteobacteria; o__Rhodospirillales; f__AEGEAN-169_marine_group; g__AEGEAN-169_marine_group	0	0	0	0	0	0	0	0	0	0	0	0	0	0	0	0	0	0	0	0	0	0	0	0	35	0	0	0	0	0	0	0	0	0	0	0
534a8feef2badb34aa93696281600afe	d__Bacteria; p__Planctomycetota; c__Planctomycetes; o__Planctomycetales; f__Rubinisphaeraceae	0	0	0	0	0	0	0	0	0	0	0	0	0	0	0	0	0	0	0	0	0	0	0	0	0	0	0	0	0	0	0	0	0	0	0	56
81cccd5eef3b65dd1aecef195b4da47d	d__Bacteria; p__Verrucomicrobiota; c__Verrucomicrobiae; o__Verrucomicrobiales; f__Rubritaleaceae; g__Luteolibacter	0	0	0	0	0	0	0	0	0	0	0	0	0	0	0	0	0	0	0	0	0	0	0	0	39	0	0	0	0	0	0	0	0	0	0	0
6f2d4a2f731fae74965c7318b527fa65	d__Bacteria; p__Pseudomonadota; c__Alphaproteobacteria; o__Caulobacterales	0	0	0	0	0	0	0	0	0	0	0	0	0	0	0	0	0	0	0	0	0	53	0	0	0	0	0	0	0	0	0	0	0	0	0	0
a7e2f9a4fa74204d6073251ab4bc3b09	d__Bacteria; p__Bacteroidota; c__Bacteroidia/Flavobacteriia/Saprospiria; o__Flavobacteriales; f__Crocinitomicaceae; g__Fluviicola; s__uncultured_bacterium	0	0	0	0	0	0	0	0	0	0	0	0	0	0	0	0	0	0	0	0	0	0	0	0	0	0	0	0	0	53	0	0	0	0	0	0
f7f0c598cd5b1f93bbf17a42fab67869	d__Bacteria; p__Pseudomonadota; c__Gammaproteobacteria; o__Cellvibrionales; f__Halieaceae	0	0	0	0	0	0	0	0	0	0	0	0	0	0	0	0	0	0	0	0	0	0	0	0	52	0	0	0	0	0	0	0	0	0	0	0
62d0b68054302f44122597b76acb0aba	d__Bacteria; p__Myxococcota; c__Polyangia; o__Polyangiales; f__Sandaracinaceae; g__uncultured	0	0	0	0	0	0	0	0	0	0	0	0	0	0	0	0	0	0	0	0	0	0	0	0	0	22	0	0	0	0	30	0	0	0	0	0
a29cb006d31a47e87d838c59e1167daf	d__Bacteria; p__Pseudomonadota; c__Gammaproteobacteria; o__Alteromonadales; f__Colwelliaceae; g__Colwellia; s__uncultured_bacterium	0	0	0	0	51	0	0	0	0	0	0	0	0	0	0	0	0	0	0	0	0	0	0	0	0	0	0	0	0	0	0	0	0	0	0	0
59e918b6e797e5a3330a78bed15bd8d6	d__Bacteria; p__Bacteroidota; c__Bacteroidia/Flavobacteriia/Saprospiria; o__Flavobacteriales; f__NS9_marine_group; g__NS9_marine_group	0	0	0	0	0	0	0	0	0	0	0	0	0	0	12	0	0	0	0	0	0	0	0	0	0	0	0	0	0	0	0	0	39	0	0	0
b2aefcb78cadc698d2aeabcddc760ca1	d__Bacteria; p__Pseudomonadota; c__Gammaproteobacteria; o__Pseudomonadales; f__Pseudomonadaceae; g__Pseudomonas	0	0	0	0	0	0	0	0	0	0	0	0	0	0	0	0	0	0	0	0	0	0	0	0	0	0	0	0	0	51	0	0	0	0	0	0
f54ebab4c09b8c4d2bc764ccb620a043	d__Bacteria; p__Bacteroidota; c__Bacteroidia/Flavobacteriia/Saprospiria; o__Flavobacteriales; f__Crocinitomicaceae; g__Crocinitomix	0	0	0	0	0	0	0	0	0	0	0	0	0	0	0	0	0	0	0	0	0	0	0	0	0	0	0	0	0	0	51	0	0	0	0	0
7b8a6a70858860f146ea19153b5c8276	d__Bacteria; p__Pseudomonadota; c__Alphaproteobacteria; o__Rhizobiales	0	0	0	0	0	0	0	0	0	0	0	0	0	0	0	0	0	0	0	0	0	0	0	0	0	0	0	0	0	0	0	0	0	0	0	51
9c536b4c2286fa2edf18d3601c2d44ff	d__Bacteria; p__Pseudomonadota; c__Gammaproteobacteria; o__Alteromonadales; f__Marinobacteraceae; g__Marinobacter	0	0	0	0	0	0	0	0	0	0	0	0	0	0	0	40	10	0	0	0	0	0	0	0	0	0	0	0	0	0	0	0	0	0	0	0
7ec79c15d148e7bb9166837a2c8ee2bc	d__Bacteria; p__Pseudomonadota; c__Alphaproteobacteria; o__Rhodobacterales; f__Roseobacteraceae/Paracoccaceae	0	0	0	0	0	0	0	0	0	0	0	0	0	0	0	0	0	0	0	0	0	0	0	0	0	50	0	0	0	0	0	0	0	0	0	0
4b96332f9196e44234840e34fbd73260	d__Bacteria; p__Pseudomonadota; c__Alphaproteobacteria; o__Rhodobacterales; f__Roseobacteraceae/Paracoccaceae	0	0	0	0	0	0	0	0	0	0	0	0	0	0	0	0	0	0	0	0	0	0	0	0	0	0	0	0	0	0	0	0	0	0	0	50
3356c80136a11fd13afae8bdccbb350e	d__Bacteria; p__Verrucomicrobiota; c__Kiritimatiellae	0	0	0	0	0	49	0	0	0	0	0	0	0	0	0	0	0	0	0	0	0	0	0	0	0	0	0	0	0	0	0	0	0	0	0	0
fcd1a81ccc41b1ec053131cd814ab327	d__Bacteria; p__Actinomycetota; c__Acidimicrobiia; o__Microtrichales; f__Microtrichaceae; g__Sva0996_marine_group	0	0	0	0	0	0	0	0	0	0	0	0	0	0	0	0	0	0	27	22	0	0	0	0	0	0	0	0	0	0	0	0	0	0	0	0
47d2749c2a001cb2e0caf50e30dddb2c	d__Bacteria; p__Pseudomonadota; c__Gammaproteobacteria; o__Alteromonadales; f__Alteromonadaceae; g__Paraglaciecola	0	0	0	0	0	0	0	0	0	0	0	0	0	0	0	0	0	0	0	0	0	49	0	0	0	0	0	0	0	0	0	0	0	0	0	0
7c02c845e856f1515c2db620b68e3250	d__Bacteria; p__Pseudomonadota; c__Alphaproteobacteria; o__Rhizobiales; f__Rhizobiaceae	0	0	0	0	0	0	0	0	0	0	0	0	0	0	0	0	0	0	0	0	0	0	0	0	0	0	0	49	0	0	0	0	0	0	0	0
f90ab5ae5a7595405efcf951bce22c1b	d__Bacteria; p__Bacteroidota; c__Bacteroidia/Flavobacteriia/Saprospiria; o__Flavobacteriales; f__Flavobacteriaceae	0	0	0	0	0	0	0	0	0	0	0	0	0	0	0	0	0	0	0	0	0	0	0	0	0	0	0	0	48	0	0	0	0	0	0	0
6332ca1b020e7f88c2c7099f5b29134a	d__Bacteria; p__Bacteroidota; c__Bacteroidia/Flavobacteriia/Saprospiria; o__Chitinophagales; f__Saprospiraceae	0	0	0	0	0	0	0	0	0	0	0	0	0	0	0	0	0	0	0	0	0	0	0	0	0	0	0	0	0	0	0	0	0	48	0	0
c491b1aaf152233f241821f730158ed0	d__Bacteria; p__Pseudomonadota; c__Alphaproteobacteria; o__Rhizobiales; f__Rhizobiaceae; g__Ensifer	0	0	0	0	0	0	0	0	0	0	0	0	0	0	0	11	0	0	0	0	0	0	0	0	0	0	0	0	0	0	0	0	0	7	0	0
d0e5be8e670bb46d0cafdc21efd561ba	d__Bacteria; p__Pseudomonadota; c__Alphaproteobacteria; o__Rhizobiales; f__Rhizobiales_Incertae_Sedis; g__uncultured	47	0	0	0	0	0	0	0	0	0	0	0	0	0	0	0	0	0	0	0	0	0	0	0	0	0	0	0	0	0	0	0	0	0	0	0
3b469aafae5d162e3e94b58707ff8882	d__Bacteria; p__Planctomycetota; c__Phycisphaerae; o__Phycisphaerales; f__Phycisphaeraceae; g__SM1A02	0	0	0	0	0	0	0	0	0	0	0	0	0	0	0	0	0	0	0	0	0	0	47	0	0	0	0	0	0	0	0	0	0	0	0	0
1fcc0e09bc5ce396321ce4eab6e69cf4	d__Bacteria; p__Actinomycetota; c__Acidimicrobiia; o__Microtrichales; f__Ilumatobacteraceae; g__uncultured	5	0	28	0	0	0	0	11	0	0	0	0	0	0	0	0	0	0	0	0	0	0	0	0	0	0	0	0	0	0	0	0	0	0	0	0
86df2d4c70c1495b47674883c7b54aaa	d__Bacteria; p__Bacteroidota; c__Bacteroidia/Flavobacteriia/Saprospiria; o__Chitinophagales; f__Saprospiraceae; g__uncultured	0	0	0	0	0	0	0	0	0	0	0	0	0	0	0	0	37	0	0	0	0	0	0	0	0	0	0	0	0	0	7	0	0	0	0	0
bc48649d9db7bf9a7159dc92ec7c78ad	d__Bacteria; p__Verrucomicrobiota; c__Verrucomicrobiae; o__Verrucomicrobiales; f__DEV007; g__DEV007	0	0	0	0	0	0	0	0	0	0	0	0	0	0	0	0	0	0	0	0	0	0	0	0	0	31	0	0	0	0	0	0	13	0	0	0
d6987d05d414d10fc379a0aa3d2c2149	d__Bacteria; p__Pseudomonadota; c__Gammaproteobacteria	0	0	0	0	0	0	0	0	0	0	0	0	0	0	0	0	0	0	0	0	0	0	0	0	0	0	0	44	0	0	0	0	0	0	0	0
63a611294537723658f07dd20dc38e1e	d__Bacteria; p__Pseudomonadota; c__Gammaproteobacteria; o__Alteromonadales; f__Colwelliaceae	0	0	0	0	0	0	0	0	0	0	0	0	0	0	0	0	0	0	0	0	0	0	0	0	0	0	0	0	0	0	0	44	0	0	0	0
9936ce18a1304cdaf944b952ce362a33	d__Bacteria; p__Bacteroidota; c__Bacteroidia/Flavobacteriia/Saprospiria; o__Cytophagales; f__Spirosomaceae	0	0	0	0	0	0	0	0	0	0	0	0	0	0	0	0	0	0	0	0	11	32	0	0	0	0	0	0	0	0	0	0	0	0	0	0
52f784d84c26277a3eec3688bc6d9ce0	d__Bacteria; p__Pseudomonadota; c__Alphaproteobacteria	0	0	0	0	0	0	0	0	0	0	0	0	0	0	0	0	0	0	0	0	0	42	0	0	0	0	0	0	0	0	0	0	0	0	0	0
feb2402c5b523dd2c8f3b5af06395bc3	d__Bacteria; p__Planctomycetota; c__Planctomycetes; o__Planctomycetales; f__Rubinisphaeraceae	0	0	0	0	0	0	0	0	0	0	0	0	0	0	0	0	0	0	0	0	0	0	0	42	0	0	0	0	0	0	0	0	0	0	0	0
d4098383c29bcc19da5a350b96fe437b	d__Bacteria; p__Bacteroidota; c__Bacteroidia/Flavobacteriia/Saprospiria; o__Chitinophagales; f__Saprospiraceae; g__uncultured	0	0	0	0	0	0	0	0	0	0	0	0	0	0	0	0	0	0	0	0	0	0	0	0	42	0	0	0	0	0	0	0	0	0	0	0
99d5517dcaa7ce8df7b41f8aad6ff114	d__Bacteria; p__Deinococcota; c__Deinococci; o__Deinococcales; f__Trueperaceae; g__Truepera; s__uncultured_bacterium	0	0	12	0	0	0	0	0	0	0	0	0	0	0	0	0	0	0	0	0	0	0	0	0	29	0	0	0	0	0	0	0	0	0	0	0
dce66862cf68e0f9bf87e853a59b2f6c	d__Bacteria; p__Bacteroidota; c__Bacteroidia/Flavobacteriia/Saprospiria; o__Flavobacteriales; f__Flavobacteriaceae; g__Flavobacterium	0	0	0	0	0	0	0	0	41	0	0	0	0	0	0	0	0	0	0	0	0	0	0	0	0	0	0	0	0	0	0	0	0	0	0	0
4c12fc971b08f439c72df6fffb60d6d9	d__Bacteria	0	0	0	0	0	0	0	0	0	0	0	0	0	0	0	0	0	0	0	0	0	0	41	0	0	0	0	0	0	0	0	0	0	0	0	0
d84ad80b934ba711425592fa60482957	d__Bacteria; p__Planctomycetota; c__Planctomycetes; o__Pirellulales; f__Pirellulaceae; g__Pir4_lineage	0	0	0	0	0	0	0	0	0	0	0	0	0	0	0	0	0	0	0	0	0	0	0	41	0	0	0	0	0	0	0	0	0	0	0	0
0ce8224583765a4ed8f7819ecc2dd6be	d__Archaea; p__Nanoarchaeota; c__Nanoarchaeia; o__Woesearchaeales; f__SCGC_AAA286-E23; g__SCGC_AAA286-E23	0	0	0	0	0	0	0	0	0	0	0	0	0	0	0	0	0	0	0	0	0	0	0	0	41	0	0	0	0	0	0	0	0	0	0	0
2d1873d0cb833991540cb4df687e2168	d__Bacteria; p__Verrucomicrobiota; c__Verrucomicrobiae; o__Verrucomicrobiales; f__Rubritaleaceae	0	0	0	0	0	0	0	0	0	0	0	0	0	0	0	0	0	0	0	0	0	0	0	0	0	0	0	0	15	0	0	0	0	0	0	0
7c9e2f02863c1a98b0ea497ed49c11bd	d__Bacteria; p__Pseudomonadota; c__Gammaproteobacteria; o__Alteromonadales; f__Colwelliaceae; g__Colwellia	0	0	40	0	0	0	0	0	0	0	0	0	0	0	0	0	0	0	0	0	0	0	0	0	0	0	0	0	0	0	0	0	0	0	0	0
4c35cb521348ee20b8a359640b6e9aec	d__Bacteria; p__Bacteroidota; c__Bacteroidia/Flavobacteriia/Saprospiria; o__Flavobacteriales; f__Flavobacteriaceae	0	0	0	0	0	0	0	0	0	0	40	0	0	0	0	0	0	0	0	0	0	0	0	0	0	0	0	0	0	0	0	0	0	0	0	0
5c38b71ef9c745f391c61953b522d143	d__Bacteria; p__Pseudomonadota; c__Alphaproteobacteria; o__Rhodobacterales; f__Roseobacteraceae/Paracoccaceae; g__Sulfitobacter	0	0	0	0	0	0	0	0	0	0	0	0	0	0	0	0	0	0	0	0	0	0	0	0	0	0	40	0	0	0	0	0	0	0	0	0
7977858449b5e86c0708be9383b770a3	d__Bacteria; p__Campilobacterota; c__Campylobacteria; o__Campylobacterales; f__Arcobacteraceae	0	0	0	0	0	0	0	0	0	0	0	0	0	0	0	0	0	0	0	0	0	0	0	0	0	0	0	0	40	0	0	0	0	0	0	0
cb9df29cc2687828cc8878274ff1c4ce	d__Bacteria; p__Verrucomicrobiota; c__Verrucomicrobiae; o__Verrucomicrobiales; f__Rubritaleaceae	0	0	0	0	0	0	0	0	0	0	0	0	0	0	0	0	0	0	0	0	0	0	0	0	0	0	0	0	0	0	0	0	0	0	23	0
2e6eb27be85498ce4b11b79985f46ebb	d__Bacteria; p__Pseudomonadota; c__Gammaproteobacteria; o__Alteromonadales; f__Alteromonadaceae	39	0	0	0	0	0	0	0	0	0	0	0	0	0	0	0	0	0	0	0	0	0	0	0	0	0	0	0	0	0	0	0	0	0	0	0
5fa0abda62685d0d05651b1ec76ac0c3	d__Bacteria; p__Verrucomicrobiota; c__Verrucomicrobiae; o__Verrucomicrobiales; f__DEV007; g__DEV007; s__uncultured_bacterium	0	0	39	0	0	0	0	0	0	0	0	0	0	0	0	0	0	0	0	0	0	0	0	0	0	0	0	0	0	0	0	0	0	0	0	0
983c32baa744b690ae93e01caff9bd3a	d__Bacteria; p__Verrucomicrobiota; c__Verrucomicrobiae; o__Verrucomicrobiales; f__DEV007; g__DEV007	0	0	0	0	0	0	0	0	0	0	0	0	0	0	0	0	0	0	0	0	0	0	0	0	0	39	0	0	0	0	0	0	0	0	0	0
b1365f898124eba9527178d83badb337	d__Bacteria; p__Verrucomicrobiota; c__Verrucomicrobiae; o__Verrucomicrobiales; f__DEV007; g__DEV007	0	0	0	0	0	0	0	0	0	0	0	0	0	0	0	0	0	0	0	0	0	0	0	0	0	0	0	39	0	0	0	0	0	0	0	0
6e751cbe98e1e9b425888a25e92fd763	d__Bacteria; p__Pseudomonadota; c__Gammaproteobacteria; o__Oceanospirillales; f__Pseudohongiellaceae; g__Pseudohongiella	0	0	0	0	0	0	0	0	0	0	0	0	0	0	0	0	0	0	0	0	0	0	0	0	0	38	0	0	0	0	0	0	0	0	0	0
d0d93b8d05a2905e1c2150eb379d7026	d__Bacteria; p__Planctomycetota; c__Planctomycetes; o__Pirellulales; f__Pirellulaceae; g__Blastopirellula	0	0	0	0	37	0	0	0	0	0	0	0	0	0	0	0	0	0	0	0	0	0	0	0	0	0	0	0	0	0	0	0	0	0	0	0
7458e901105a277125aa856faf56963d	d__Bacteria; p__Bacteroidota; c__Bacteroidia/Flavobacteriia/Saprospiria; o__Flavobacteriales; f__Flavobacteriaceae; g__Polaribacter	0	0	0	0	0	0	0	0	0	0	36	0	0	0	0	0	0	0	0	0	0	0	0	0	0	0	0	0	0	0	0	0	0	0	0	0
971bea01f70e3a577488398fffee2147	d__Bacteria; p__Planctomycetota; c__Planctomycetes; o__Planctomycetales; f__Rubinisphaeraceae; g__uncultured; s__uncultured_bacterium	0	0	0	0	0	0	0	0	0	0	0	12	0	0	0	0	0	0	0	0	0	0	0	0	0	9	0	0	0	0	0	0	0	0	0	0
cd49aabc19955a56834753c9a4d1405f	d__Bacteria; p__Bacteroidota; c__Bacteroidia/Flavobacteriia/Saprospiria; o__Chitinophagales; f__Saprospiraceae; g__uncultured	0	0	0	0	0	0	0	0	0	0	0	0	0	0	0	0	0	0	0	0	0	0	0	0	0	0	0	36	0	0	0	0	0	0	0	0
b2960777999b777ee9d70f75e84e23b6	d__Bacteria; p__Pseudomonadota; c__Gammaproteobacteria; o__Pseudomonadales; f__Pseudomonadaceae; g__Pseudomonas	0	0	0	0	0	0	0	0	0	0	35	0	0	0	0	0	0	0	0	0	0	0	0	0	0	0	0	0	0	0	0	0	0	0	0	0
812948c7096bf2dd56f6d86f9efb0eb5	d__Bacteria; p__Bacteroidota; c__Bacteroidia/Flavobacteriia/Saprospiria; o__Chitinophagales; f__Saprospiraceae; g__Lewinella	0	0	0	0	0	0	0	0	0	0	0	0	0	0	0	0	0	0	0	0	0	0	13	22	0	0	0	0	0	0	0	0	0	0	0	0
a7dcacbca586a30034221926b7afe97f	d__Bacteria; p__Pseudomonadota; c__Gammaproteobacteria; o__Oceanospirillales; f__Alcanivoracaceae1; g__Alcanivorax; s__uncultured_Alcanivorax	0	0	0	0	0	0	0	0	0	0	0	0	0	0	0	0	0	0	0	0	0	0	0	0	35	0	0	0	0	0	0	0	0	0	0	0
a250cd56e24908303df4152ae8d91e53	d__Bacteria; p__Bacteroidota; c__Bacteroidia/Flavobacteriia/Saprospiria; o__Flavobacteriales; f__Flavobacteriaceae; g__uncultured	0	0	0	0	0	0	0	0	0	0	0	0	0	0	0	0	0	0	0	0	0	0	0	0	0	0	0	0	0	35	0	0	0	0	0	0
a81f9c76b861f7c905e82fb7313f32d5	d__Bacteria; p__Bacteroidota; c__Bacteroidia/Flavobacteriia/Saprospiria; o__Sphingobacteriales	0	0	0	0	0	0	0	0	0	0	0	0	0	0	0	0	0	0	0	0	0	0	0	0	0	0	0	0	0	0	0	0	0	0	35	0
01d1535afd742c5dab4ca15e8ed0c694	d__Bacteria; p__Pseudomonadota; c__Alphaproteobacteria	0	0	0	0	0	0	0	0	0	0	0	0	0	0	0	0	0	0	0	0	0	0	0	0	0	0	0	0	0	0	0	0	0	0	0	35
d94bb97f4e876a487e30ec19fdd8ecdd	d__Bacteria; p__Bacteroidota; c__Bacteroidia/Flavobacteriia/Saprospiria; o__Chitinophagales; f__Saprospiraceae	0	0	0	0	0	0	0	0	0	0	0	0	0	0	34	0	0	0	0	0	0	0	0	0	0	0	0	0	0	0	0	0	0	0	0	0
63dbc73437344356dd0c7222ee554de3	d__Bacteria; p__Bacteroidota; c__Bacteroidia/Flavobacteriia/Saprospiria; o__Bacteroidales; f__Paludibacteraceae	0	0	0	0	0	0	0	0	0	0	0	0	0	0	0	0	0	0	0	0	0	0	0	7	0	0	0	0	0	0	0	0	0	0	0	27
2c2a068b34c6d4ec1e0f98c8a9102423	d__Bacteria; p__Pseudomonadota; c__Alphaproteobacteria	0	0	0	0	0	0	0	0	0	0	0	0	0	0	0	0	0	0	0	0	0	0	0	0	0	0	0	0	0	26	0	0	0	0	0	0
7aed22a54b9b57cb505b47e683447591	d__Bacteria; p__Planctomycetota; c__Planctomycetes; o__Pirellulales; f__Pirellulaceae; g__Pir4_lineage; s__uncultured_bacterium	0	0	0	0	0	0	0	0	0	0	0	0	0	0	0	0	0	0	0	0	0	0	0	0	0	0	0	0	0	0	0	0	0	0	34	0
9de8df43108763174a3ea40040ddeee3	d__Bacteria; p__Pseudomonadota; c__Gammaproteobacteria; o__Cellvibrionales	0	0	0	0	0	0	0	0	0	0	0	33	0	0	0	0	0	0	0	0	0	0	0	0	0	0	0	0	0	0	0	0	0	0	0	0
14fe23a713942722cda035cc156198cb	d__Bacteria; p__Pseudomonadota; c__Alphaproteobacteria; o__SAR11_clade; f__Clade_III; g__Clade_III; s__uncultured_bacterium	0	0	0	0	0	0	0	0	0	0	0	0	0	0	0	0	0	0	0	0	0	0	0	0	0	0	33	0	0	0	0	0	0	0	0	0
d8d6afc49564136fee256113ec51ac31	d__Bacteria; p__Bacteroidota; c__Rhodothermia; o__Balneolales; f__Balneolaceae	0	0	0	0	0	0	0	0	0	0	0	0	0	0	0	0	0	0	0	0	0	0	0	0	0	0	33	0	0	0	0	0	0	0	0	0
8745da64a951c0498ea3b2af3101e783	d__Bacteria; p__Bacteroidota; c__Bacteroidia/Flavobacteriia/Saprospiria; o__Flavobacteriales; f__Crocinitomicaceae; g__Fluviicola; s__uncultured_bacterium	0	0	0	0	0	0	0	0	0	0	32	0	0	0	0	0	0	0	0	0	0	0	0	0	0	0	0	0	0	0	0	0	0	0	0	0
d2e2628e7dfe0dda3f34553706d5e8c2	d__Bacteria; p__Bacteroidota; c__Bacteroidia/Flavobacteriia/Saprospiria; o__Chitinophagales; f__Saprospiraceae; g__uncultured	0	0	0	0	0	0	0	0	0	0	0	0	0	0	0	32	0	0	0	0	0	0	0	0	0	0	0	0	0	0	0	0	0	0	0	0
c0977b5c9828346939bbe542ace76bc5	d__Bacteria; p__Pseudomonadota; c__Alphaproteobacteria; o__Sphingomonadales; f__Sphingomonadaceae; g__Sphingorhabdus	0	0	0	0	0	0	0	0	0	0	0	0	0	0	0	0	0	0	0	0	0	32	0	0	0	0	0	0	0	0	0	0	0	0	0	0
158da84f82a897ef0b7b0305098f7520	d__Bacteria; p__Bacteroidota; c__Bacteroidia/Flavobacteriia/Saprospiria; o__Flavobacteriales; f__Flavobacteriaceae; g__Aquimarina	0	0	0	0	0	0	0	0	0	0	0	0	0	0	0	0	0	0	0	0	0	0	0	32	0	0	0	0	0	0	0	0	0	0	0	0
97735b09050307dff9fc267572cca8e6	d__Bacteria; p__Pseudomonadota; c__Alphaproteobacteria; o__Rhodobacterales; f__Roseobacteraceae/Paracoccaceae	0	0	0	0	0	0	0	0	0	0	0	0	0	0	0	0	0	0	0	0	0	0	0	0	12	0	0	0	0	0	0	0	0	0	0	0
016c7672c161d8cd90178eb68f35b4c6	d__Bacteria; p__Pseudomonadota; c__Alphaproteobacteria; o__Rhodobacterales; f__Roseobacteraceae/Paracoccaceae	0	0	0	0	0	0	0	0	0	0	0	0	0	0	0	0	0	0	0	0	0	0	0	0	0	0	32	0	0	0	0	0	0	0	0	0
fb29fdd470b8956023c4630dcc6b8d40	d__Bacteria; p__Pseudomonadota; c__Alphaproteobacteria; o__Rhizobiales; f__Rhizobiales_Incertae_Sedis; g__uncultured	0	31	0	0	0	0	0	0	0	0	0	0	0	0	0	0	0	0	0	0	0	0	0	0	0	0	0	0	0	0	0	0	0	0	0	0
61e7438681c3a25d1ba5d548fd9da467	d__Bacteria; p__Bacteroidota; c__Bacteroidia/Flavobacteriia/Saprospiria; o__Chitinophagales; f__Saprospiraceae	0	0	13	18	0	0	0	0	0	0	0	0	0	0	0	0	0	0	0	0	0	0	0	0	0	0	0	0	0	0	0	0	0	0	0	0
ad683d5358654ded3011c732bfa65439	d__Bacteria; p__Bacteroidota; c__Bacteroidia/Flavobacteriia/Saprospiria; o__Chitinophagales; f__Saprospiraceae; g__uncultured	0	0	0	31	0	0	0	0	0	0	0	0	0	0	0	0	0	0	0	0	0	0	0	0	0	0	0	0	0	0	0	0	0	0	0	0
e2974a6747a16949ec5a95ed25d62346	d__Bacteria; p__Bacteroidota; c__Bacteroidia/Flavobacteriia/Saprospiria; o__Flavobacteriales; f__Flavobacteriaceae	0	0	0	0	0	0	0	0	0	0	0	0	0	0	0	0	0	0	0	0	0	0	0	0	0	0	0	0	0	31	0	0	0	0	0	0
73f0b204b032273d25b1ff7f0afeb9d6	d__Bacteria; p__Pseudomonadota; c__Alphaproteobacteria; o__Rhodobacterales; f__Roseobacteraceae/Paracoccaceae	0	0	0	0	0	0	0	0	0	0	0	0	0	0	0	0	0	0	0	0	0	0	0	0	0	0	0	0	0	0	0	0	0	0	0	31
03244dc059ccc404846b0b37d159081d	d__Bacteria; p__Planctomycetota; c__Planctomycetes; o__Pirellulales; f__Pirellulaceae; g__Pir4_lineage; s__uncultured_bacterium	0	0	0	0	0	0	0	0	0	0	0	0	0	0	0	0	0	0	0	0	0	30	0	0	0	0	0	0	0	0	0	0	0	0	0	0
9e65ff018b84284a5b8b8de7af47e5b9	d__Bacteria; p__Pseudomonadota; c__Gammaproteobacteria	0	0	0	0	0	0	0	0	0	0	0	0	0	0	0	0	0	0	0	0	0	0	0	0	0	30	0	0	0	0	0	0	0	0	0	0
c046a18426eb8fba737b8f0e8b4ccd33	d__Bacteria; p__Patescibacteria; c__Gracilibacteria; o__Absconditabacteriales_(SR1); f__Absconditabacteriales_(SR1); g__Absconditabacteriales_(SR1); s__uncultured_bacterium	0	0	0	0	0	0	0	0	0	0	0	0	0	0	0	0	0	0	0	0	0	0	0	0	0	0	0	0	0	0	0	0	30	0	0	0
d374fe00c5d5ce575ed13b9e178c2b6c	d__Bacteria; p__Planctomycetota; c__Planctomycetes; o__Planctomycetales; f__Rubinisphaeraceae; g__uncultured; s__uncultured_bacterium	0	0	0	0	29	0	0	0	0	0	0	0	0	0	0	0	0	0	0	0	0	0	0	0	0	0	0	0	0	0	0	0	0	0	0	0
e1e8ad576b2a4e572b7b7c7a0dfb7c90	d__Bacteria; p__Deinococcota; c__Deinococci; o__Deinococcales; f__Trueperaceae; g__Truepera	0	0	0	0	0	0	0	0	0	0	0	0	29	0	0	0	0	0	0	0	0	0	0	0	0	0	0	0	0	0	0	0	0	0	0	0
3c90d011576016b8efb313f1f98f2185	d__Bacteria; p__Bacteroidota; c__Bacteroidia/Flavobacteriia/Saprospiria; o__Chitinophagales; f__Chitinophagaceae; g__Ferruginibacter	0	0	0	0	0	0	0	0	0	0	0	0	0	0	0	0	0	0	0	10	0	0	0	0	0	0	0	0	0	0	0	0	19	0	0	0
c97111c22bd9d6e243926a18f9cd0bd4	d__Bacteria; p__Bacteroidota; c__Bacteroidia/Flavobacteriia/Saprospiria; o__Flavobacteriales; f__Crocinitomicaceae; g__Fluviicola; s__uncultured_bacterium	0	0	0	0	0	0	0	0	0	0	0	0	0	0	0	0	0	0	0	0	0	0	0	0	0	0	0	0	29	0	0	0	0	0	0	0
40768f45bb04c194a6f1b8e7021e0d75	d__Bacteria; p__Pseudomonadota; c__Alphaproteobacteria; o__Sphingomonadales; f__Sphingomonadaceae	0	0	0	0	0	0	0	0	0	0	0	0	0	0	0	0	0	0	0	0	0	0	0	0	0	0	0	0	0	0	0	29	0	0	0	0
3a3b173a240cd154ebe61378c78b38eb	d__Bacteria; p__Verrucomicrobiota; c__Verrucomicrobiae; o__Verrucomicrobiales; f__DEV007; g__DEV007; s__uncultured_bacterium	28	0	0	0	0	0	0	0	0	0	0	0	0	0	0	0	0	0	0	0	0	0	0	0	0	0	0	0	0	0	0	0	0	0	0	0
cc9602ea073e6eaf8f9da8fcd7d51e0d	d__Bacteria; p__Planctomycetota; c__Planctomycetes; o__Planctomycetales; f__Rubinisphaeraceae; g__uncultured; s__uncultured_bacterium	12	0	0	0	0	0	0	16	0	0	0	0	0	0	0	0	0	0	0	0	0	0	0	0	0	0	0	0	0	0	0	0	0	0	0	0
dd73901c6755d25980682ba626d6d8e8	d__Bacteria; p__Bacteroidota; c__Bacteroidia/Flavobacteriia/Saprospiria; o__Chitinophagales; f__Saprospiraceae	28	0	0	0	0	0	0	0	0	0	0	0	0	0	0	0	0	0	0	0	0	0	0	0	0	0	0	0	0	0	0	0	0	0	0	0
37f23af418b6559b34f2236fe3d00cd6	d__Bacteria; p__Deinococcota; c__Deinococci; o__Deinococcales; f__Trueperaceae; g__Truepera; s__uncultured_bacterium	0	0	0	0	0	0	0	0	0	0	0	0	0	0	0	28	0	0	0	0	0	0	0	0	0	0	0	0	0	0	0	0	0	0	0	0
88bc0012b4239a6ebc5bbcfa3e164af8	d__Bacteria; p__Pseudomonadota; c__Alphaproteobacteria; o__Rhodobacterales; f__Roseobacteraceae/Paracoccaceae	0	0	0	0	0	0	0	0	0	0	0	0	0	0	0	0	0	0	0	0	0	0	0	0	28	0	0	0	0	0	0	0	0	0	0	0
a576e286bbc5ac177fc1e91a56b50384	d__Bacteria; p__Bacteroidota; c__Bacteroidia/Flavobacteriia/Saprospiria; o__Chitinophagales; f__Saprospiraceae; g__uncultured; s__uncultured_bacterium	0	0	0	0	0	0	0	0	0	0	0	0	0	0	0	0	0	0	0	0	0	0	0	0	0	0	0	0	0	0	0	0	0	28	0	0
b0fede7d2e27c0029ebf42d4c073821a	d__Bacteria; p__Bacteroidota; c__Bacteroidia/Flavobacteriia/Saprospiria; o__Chitinophagales; f__Saprospiraceae; g__uncultured	0	0	0	0	0	0	0	0	0	0	0	0	0	12	0	0	0	15	0	0	0	0	0	0	0	0	0	0	0	0	0	0	0	0	0	0
0449c0ad4c26cd543534e7d79aade8e5	d__Bacteria; p__Pseudomonadota; c__Alphaproteobacteria; o__Rhodobacterales; f__Roseobacteraceae/Paracoccaceae	0	0	0	0	0	0	0	0	0	0	0	0	0	0	0	0	0	0	0	0	0	0	0	27	0	0	0	0	0	0	0	0	0	0	0	0
a3fba6b2ea4fd0900d75a6e885f77d13	d__Bacteria; p__Planctomycetota; c__OM190; o__OM190; f__OM190; g__OM190; s__uncultured_bacterium	0	0	0	0	0	0	0	0	0	0	0	0	0	0	0	0	0	0	0	0	0	26	0	0	0	0	0	0	0	0	0	0	0	0	0	0
7e9fc2874ab541b3b1bc7662099641c6	d__Bacteria; p__Pseudomonadota; c__Gammaproteobacteria; o__Alteromonadales; f__Alteromonadaceae; g__Alteromonas	0	0	0	0	0	0	0	0	0	0	0	0	0	0	0	0	0	0	0	0	0	0	0	16	0	0	10	0	0	0	0	0	0	0	0	0
16407babfa7799903ec88607df8cd2b9	d__Bacteria; p__Pseudomonadota; c__Gammaproteobacteria	0	0	0	0	0	0	0	0	0	0	0	0	0	0	0	0	0	0	0	0	0	0	0	0	26	0	0	0	0	0	0	0	0	0	0	0
b99b26015ad771e9f81be39c6992066f	d__Bacteria; p__Bacteroidota; c__Bacteroidia/Flavobacteriia/Saprospiria; o__Chitinophagales; f__Chitinophagaceae	0	0	0	0	0	0	0	0	0	0	0	0	0	0	0	0	0	0	0	0	0	0	0	0	0	0	0	26	0	0	0	0	0	0	0	0
45d4f830e94c0d36e6703e91c21de674	d__Bacteria; p__Pseudomonadota; c__Alphaproteobacteria; o__SAR11_clade; f__Clade_II; g__Clade_II; s__uncultured_bacterium	0	0	0	0	0	0	0	0	0	0	0	0	0	0	0	0	0	0	0	0	0	0	0	0	0	0	0	0	26	0	0	0	0	0	0	0
c3eef6399f724fd7370face34cb23e13	d__Bacteria; p__Actinomycetota; c__Acidimicrobiia; o__Microtrichales; f__Microtrichaceae; g__Sva0996_marine_group; s__uncultured_bacterium	0	0	0	0	0	0	12	13	0	0	0	0	0	0	0	0	0	0	0	0	0	0	0	0	0	0	0	0	0	0	0	0	0	0	0	0
3ca84f1517fd5e1fa7869ee6729e1f41	d__Bacteria; p__Pseudomonadota; c__Gammaproteobacteria; o__Alteromonadales; f__Alteromonadaceae	0	0	0	0	0	0	0	0	0	0	0	25	0	0	0	0	0	0	0	0	0	0	0	0	0	0	0	0	0	0	0	0	0	0	0	0
e96066309a78c9715f6f01269ee32c56	d__Bacteria; p__Pseudomonadota; c__Gammaproteobacteria	0	0	0	0	0	0	0	0	0	0	0	0	0	0	0	25	0	0	0	0	0	0	0	0	0	0	0	0	0	0	0	0	0	0	0	0
94bb1e42dc87c5595fc242201855d83c	d__Bacteria; p__Dependentiae; c__Babeliae; o__Babeliales	0	0	0	0	0	0	0	0	0	0	0	0	0	0	0	0	0	0	0	0	0	0	0	0	0	0	25	0	0	0	0	0	0	0	0	0
a722b828720977faf5fa6485771665a4	d__Bacteria; p__Patescibacteria; c__Gracilibacteria; o__Candidatus_Peribacteria; f__Candidatus_Peribacteria; g__Candidatus_Peribacteria; s__uncultured_bacterium	0	0	0	0	0	0	0	0	0	0	0	0	0	0	0	0	0	0	0	0	0	0	0	0	0	0	0	0	0	0	0	0	0	0	25	0
7e288dfb452706827dae246baa44a6f2	d__Bacteria; p__Pseudomonadota; c__Alphaproteobacteria; o__Rhodobacterales; f__Roseobacteraceae/Paracoccaceae	0	0	0	24	0	0	0	0	0	0	0	0	0	0	0	0	0	0	0	0	0	0	0	0	0	0	0	0	0	0	0	0	0	0	0	0
58bd55134166fa88dc18f133823e5283	d__Bacteria; p__Bacteroidota; c__Bacteroidia/Flavobacteriia/Saprospiria; o__Chitinophagales; f__Saprospiraceae; g__uncultured	0	0	0	0	24	0	0	0	0	0	0	0	0	0	0	0	0	0	0	0	0	0	0	0	0	0	0	0	0	0	0	0	0	0	0	0
7d3e375bed913d5617a45ac4b95e7927	d__Bacteria; p__Bacillota	0	0	0	0	0	0	0	0	0	0	0	0	0	0	0	0	0	0	0	7	0	0	0	0	17	0	0	0	0	0	0	0	0	0	0	0
1ec42d4f03dcd8bd2cefc9648a33d1d6	d__Bacteria; p__Bacteroidota; c__Bacteroidia/Flavobacteriia/Saprospiria; o__Cytophagales; f__Cyclobacteriaceae	0	0	0	0	0	0	0	0	0	0	0	0	0	0	0	0	0	0	0	0	0	0	0	0	0	0	24	0	0	0	0	0	0	0	0	0
118e4a9c695a3e414ec085189c9bedcc	d__Bacteria; p__Pseudomonadota; c__Alphaproteobacteria; o__Rhodobacterales; f__Roseobacteraceae/Paracoccaceae	0	0	0	0	0	0	0	0	0	0	0	0	0	0	0	0	0	0	0	0	0	0	0	0	0	0	15	0	0	0	0	0	0	0	0	0
efd4b7809411f440e761aa17a37294b4	d__Bacteria; p__Pseudomonadota; c__Gammaproteobacteria	0	0	0	0	0	0	0	0	0	0	0	0	0	0	0	0	0	0	0	0	0	0	0	0	0	0	0	0	0	0	0	0	24	0	0	0
6c7aeb864ba3cda8b155d0be27a7f797	d__Bacteria; p__Pseudomonadota; c__Alphaproteobacteria; o__Rhodobacterales; f__Roseobacteraceae/Paracoccaceae	0	23	0	0	0	0	0	0	0	0	0	0	0	0	0	0	0	0	0	0	0	0	0	0	0	0	0	0	0	0	0	0	0	0	0	0
608a06123957eadf4910eafe4de5e4ca	d__Bacteria; p__Pseudomonadota; c__Alphaproteobacteria; o__Rhodobacterales; f__Roseobacteraceae/Paracoccaceae	0	0	0	23	0	0	0	0	0	0	0	0	0	0	0	0	0	0	0	0	0	0	0	0	0	0	0	0	0	0	0	0	0	0	0	0
339927c1de09406d66258ed3a114f73e	d__Bacteria; p__Pseudomonadota; c__Alphaproteobacteria	0	0	0	0	9	0	14	0	0	0	0	0	0	0	0	0	0	0	0	0	0	0	0	0	0	0	0	0	0	0	0	0	0	0	0	0
7bac797326bd9319b9dcd974a5e56fa6	d__Bacteria; p__Bacteroidota; c__Bacteroidia/Flavobacteriia/Saprospiria; o__Flavobacteriales	0	0	0	0	0	0	0	0	0	23	0	0	0	0	0	0	0	0	0	0	0	0	0	0	0	0	0	0	0	0	0	0	0	0	0	0
af0ee753d3d9fc3b6f51af40fdc3801d	d__Bacteria; p__Pseudomonadota; c__Gammaproteobacteria; o__Pseudomonadales; f__Pseudomonadaceae; g__Pseudomonas; s__Pseudomonas_aeruginosa	0	0	0	0	0	0	0	0	0	23	0	0	0	0	0	0	0	0	0	0	0	0	0	0	0	0	0	0	0	0	0	0	0	0	0	0
031b215935203963a6e6d88592c8de05	d__Bacteria; p__Campilobacterota; c__Campylobacteria; o__Campylobacterales; f__Arcobacteraceae; g__uncultured; s__uncultured_bacterium	0	0	0	0	0	0	0	0	0	0	0	0	0	0	0	0	0	0	0	0	0	0	0	0	0	0	0	0	0	23	0	0	0	0	0	0
02ff678712a7b74c6ed54bc3547ce5d9	d__Bacteria; p__Desulfobacterota	0	0	0	0	0	0	0	0	0	0	0	0	0	0	0	0	0	0	0	0	0	0	0	0	0	0	0	0	0	0	0	0	0	0	23	0
e9c1aebd629ae3fd4ced95870947f2c2	d__Bacteria; p__Verrucomicrobiota; c__Verrucomicrobiae; o__Verrucomicrobiales; f__DEV007; g__DEV007	0	0	22	0	0	0	0	0	0	0	0	0	0	0	0	0	0	0	0	0	0	0	0	0	0	0	0	0	0	0	0	0	0	0	0	0
8574aa1bb4af06cca1b26f4ca8e18882	d__Bacteria; p__Bacteroidota; c__Bacteroidia/Flavobacteriia/Saprospiria; o__Chitinophagales; f__Chitinophagaceae	0	0	0	0	0	0	0	0	0	0	0	0	0	0	0	22	0	0	0	0	0	0	0	0	0	0	0	0	0	0	0	0	0	0	0	0
9ae9d0edac5d86f5270716fab534d203	d__Bacteria; p__Actinomycetota; c__Acidimicrobiia; o__Microtrichales; f__Ilumatobacteraceae	0	0	0	0	0	0	0	0	0	0	0	0	0	0	0	0	0	0	0	0	0	0	22	0	0	0	0	0	0	0	0	0	0	0	0	0
e32781b9b04f0074a525f2a6a2fa8179	d__Bacteria; p__WPS-2; c__WPS-2; o__WPS-2; f__WPS-2; g__WPS-2; s__uncultured_bacterium	0	0	0	0	0	0	0	0	0	0	0	0	0	0	0	0	0	0	0	0	0	0	0	0	0	0	0	0	0	0	0	22	0	0	0	0
8b84163bcd12f1b9cdbe01b13e61bbb2	d__Bacteria; p__Pseudomonadota; c__Alphaproteobacteria; o__Micavibrionales	0	0	0	0	0	0	0	0	0	0	0	0	0	0	0	0	0	0	0	0	0	0	0	0	0	0	0	0	0	0	0	0	0	0	22	0
56f676dbe4657ecbdc333aa0a82f095a	d__Bacteria; p__Planctomycetota; c__Planctomycetes; o__Planctomycetales; f__uncultured; g__uncultured	21	0	0	0	0	0	0	0	0	0	0	0	0	0	0	0	0	0	0	0	0	0	0	0	0	0	0	0	0	0	0	0	0	0	0	0
4955a243a1ce2494aa96919a77c1a97d	d__Bacteria; p__Pseudomonadota; c__Gammaproteobacteria; o__Cellvibrionales; f__Porticoccaceae	0	0	0	0	0	0	21	0	0	0	0	0	0	0	0	0	0	0	0	0	0	0	0	0	0	0	0	0	0	0	0	0	0	0	0	0
1535c5db26e66cb1c5b1af955798e242	d__Bacteria; p__Pseudomonadota; c__Gammaproteobacteria	0	0	0	0	0	0	0	0	0	0	0	0	0	0	0	0	0	0	9	0	0	0	0	0	0	0	12	0	0	0	0	0	0	0	0	0
65620f7c61af38d2fa4a39ce8cb6a5ba	d__Bacteria; p__Bacteroidota; c__Bacteroidia/Flavobacteriia/Saprospiria; o__Chitinophagales; f__Saprospiraceae; g__uncultured	0	0	0	0	0	0	0	0	0	0	0	0	0	0	0	0	0	0	0	0	6	15	0	0	0	0	0	0	0	0	0	0	0	0	0	0
36c42c95632a71e5f00131c347807b92	d__Bacteria; p__Bacteroidota; c__Rhodothermia; o__Rhodothermales; f__Rhodothermaceae; g__uncultured	0	0	0	0	0	0	0	0	0	0	0	0	0	0	0	0	0	0	0	0	0	0	0	0	0	0	0	0	0	0	0	0	0	0	0	21
e2e5f911a41401dcab21729ad3ff6453	d__Bacteria; p__Planctomycetota; c__Phycisphaerae; o__Phycisphaerales; f__Phycisphaeraceae; g__uncultured	0	0	0	0	0	0	0	0	0	0	0	0	0	0	0	0	0	0	0	0	0	0	0	0	0	0	0	0	0	0	0	0	0	0	0	21
73e7fa92f3bc6299f64c4a6dec989704	d__Bacteria; p__Pseudomonadota; c__Alphaproteobacteria; o__Rhizobiales; f__Devosiaceae; g__Devosia	0	0	0	0	0	0	0	0	0	0	0	0	0	0	0	0	0	0	0	0	0	0	0	0	0	0	0	0	0	0	0	0	0	0	0	21
5867c1d2b0db222004adfa11ebba558f	d__Bacteria; p__Pseudomonadota; c__Gammaproteobacteria	0	0	0	0	0	0	0	0	0	0	0	0	0	0	20	0	0	0	0	0	0	0	0	0	0	0	0	0	0	0	0	0	0	0	0	0
85f268ac82935057fbe1c3414e5d9ef3	d__Bacteria; p__Dependentiae; c__Babeliae; o__Babeliales	0	0	0	0	0	0	0	0	0	0	0	0	0	0	0	0	0	0	0	0	0	0	0	0	0	0	20	0	0	0	0	0	0	0	0	0
55a1a4c7f9a5825c2838d20680fbfcc3	d__Bacteria; p__Pseudomonadota; c__Gammaproteobacteria; o__Alteromonadales; f__Colwelliaceae; g__Thalassotalea	0	0	0	0	0	0	0	0	0	0	19	0	0	0	0	0	0	0	0	0	0	0	0	0	0	0	0	0	0	0	0	0	0	0	0	0
e1a2da1d38a20a253d7476d12d4ee6d6	d__Bacteria; p__Patescibacteria; c__Gracilibacteria; o__Gracilibacteria; f__Gracilibacteria; g__Gracilibacteria; s__uncultured_bacterium	0	0	0	0	0	0	0	0	0	0	0	0	0	0	0	0	0	0	0	0	0	0	0	0	0	0	0	19	0	0	0	0	0	0	0	0
7eb91087e3aa0836f14f8ea070420e63	d__Bacteria; p__Actinomycetota; c__Acidimicrobiia; o__Microtrichales; f__Ilumatobacteraceae	0	0	0	0	0	0	0	0	0	0	0	0	0	0	0	0	0	0	0	0	0	0	0	0	0	0	0	19	0	0	0	0	0	0	0	0
a6c533b4b82285b6c76fc877538422bc	d__Bacteria; p__Bacteroidota; c__Kapabacteria; o__Kapabacteriales; f__Kapabacteriales; g__Kapabacteriales	0	0	0	0	0	0	0	0	0	0	0	0	0	0	0	0	0	0	0	0	0	0	0	0	0	0	0	0	0	0	0	0	19	0	0	0
d4d2c37815ea4fbc4dddea468d2837fa	d__Bacteria; p__Verrucomicrobiota; c__Verrucomicrobiae; o__Opitutales; f__Opitutaceae	0	0	0	0	0	0	0	0	0	0	0	0	0	0	0	0	0	0	0	0	0	0	0	0	0	0	0	0	0	0	0	0	0	0	19	0
fa928c96d9fba526f72e563bfa8e6f63	d__Bacteria; p__Bacteroidota; c__Bacteroidia/Flavobacteriia/Saprospiria; o__Flavobacteriales; f__Flavobacteriaceae; g__Maribacter	0	5	0	0	0	0	0	0	0	0	0	0	0	0	0	0	0	0	13	0	0	0	0	0	0	0	0	0	0	0	0	0	0	0	0	0
2600d9caee715811d943e8ce56161ad3	d__Bacteria; p__Planctomycetota; c__Planctomycetes; o__Pirellulales; f__Pirellulaceae; g__Pir4_lineage	0	0	0	18	0	0	0	0	0	0	0	0	0	0	0	0	0	0	0	0	0	0	0	0	0	0	0	0	0	0	0	0	0	0	0	0
fd973cd9e7782409aa81fb381caf6722	d__Bacteria; p__Planctomycetota; c__Planctomycetes; o__Pirellulales; f__Pirellulaceae; g__Blastopirellula	0	0	0	0	0	0	0	0	0	0	0	0	0	0	0	0	0	0	0	0	18	0	0	0	0	0	0	0	0	0	0	0	0	0	0	0
d9dbf8acb95561bbd9605ee0c1e89342	d__Bacteria; p__Planctomycetota; c__OM190; o__OM190; f__OM190; g__OM190; s__uncultured_bacterium	0	0	0	0	0	0	0	0	0	0	0	0	0	0	0	0	0	0	0	0	0	0	18	0	0	0	0	0	0	0	0	0	0	0	0	0
e35da3425934cafd78cc2808d876ad28	d__Bacteria; p__Myxococcota; c__Polyangia; o__Nannocystales; f__Nannocystaceae	0	0	0	0	0	0	0	0	0	0	0	0	0	0	0	0	0	0	0	0	0	0	0	18	0	0	0	0	0	0	0	0	0	0	0	0
c68c525d9151507d3f9d6a02f0a70008	d__Bacteria; p__Bacteroidota; c__Bacteroidia/Flavobacteriia/Saprospiria; o__Flavobacteriales; f__Flavobacteriaceae; g__Nonlabens	0	0	0	0	0	0	0	0	0	0	0	0	0	0	0	0	0	0	0	0	0	0	0	18	0	0	0	0	0	0	0	0	0	0	0	0
b281bf719a41bf1b75637504579c3982	d__Bacteria; p__Bacteroidota; c__Bacteroidia/Flavobacteriia/Saprospiria; o__Flavobacteriales; f__Flavobacteriaceae; g__NS5_marine_group	0	0	0	0	0	0	0	0	0	0	0	0	0	0	0	0	0	0	0	0	0	0	0	0	0	18	0	0	0	0	0	0	0	0	0	0
3182e83a699271e50ae1ab7e1cf7161b	d__Bacteria; p__Pseudomonadota; c__Alphaproteobacteria; o__SAR11_clade; f__Clade_II; g__Clade_II; s__uncultured_bacterium	0	0	0	0	0	0	0	0	0	0	0	0	0	0	0	0	0	0	0	0	0	0	0	0	0	18	0	0	0	0	0	0	0	0	0	0
11dceef4a705d41f0fee41bdb28736d0	d__Bacteria; p__Pseudomonadota; c__Gammaproteobacteria; o__Alteromonadales; f__Alteromonadaceae; g__Alteromonas	0	0	0	0	0	0	0	0	0	0	0	0	0	0	0	0	0	0	0	0	0	0	0	0	0	0	0	0	18	0	0	0	0	0	0	0
1079a4644ece431d001bb23185559eb5	d__Bacteria; p__Pseudomonadota; c__Gammaproteobacteria; o__Oceanospirillales; f__Pseudohongiellaceae; g__Pseudohongiella	0	0	0	0	0	0	0	0	0	0	0	0	0	0	0	0	0	0	0	0	0	0	0	0	0	0	0	0	0	0	0	0	0	0	18	0
181096d5ca9b64af964dcae71277c0ce	d__Bacteria; p__Pseudomonadota; c__Alphaproteobacteria; o__Rhizobiales; f__Devosiaceae; g__Devosia	0	0	0	0	0	0	0	0	0	0	0	0	0	0	0	0	0	0	0	0	0	0	0	0	0	0	0	0	0	0	0	0	0	0	18	0
226c15f468f3778e5be4b6e744be0a6d	d__Bacteria; p__Planctomycetota; c__Planctomycetes; o__Pirellulales; f__Pirellulaceae	0	0	0	0	0	0	0	0	0	0	0	0	0	0	0	0	0	0	0	0	0	0	0	0	0	0	0	0	0	0	0	0	0	0	0	18
49da7ac6d17ddceeefc6530f75f5a578	d__Bacteria; p__Bacteroidota; c__Bacteroidia/Flavobacteriia/Saprospiria; o__Chitinophagales; f__Saprospiraceae	0	0	0	0	0	0	17	0	0	0	0	0	0	0	0	0	0	0	0	0	0	0	0	0	0	0	0	0	0	0	0	0	0	0	0	0
993e2d5ad09ad646b5d0d445b5b34017	d__Bacteria; p__Pseudomonadota; c__Alphaproteobacteria; o__Rhizobiales; f__Rhizobiaceae	0	0	0	0	0	0	0	0	0	0	0	0	0	0	0	17	0	0	0	0	0	0	0	0	0	0	0	0	0	0	0	0	0	0	0	0
78ec7f9cce487e075b16ded7a0694b03	d__Bacteria; p__Pseudomonadota; c__Gammaproteobacteria; o__Cellvibrionales	0	0	0	0	0	0	0	0	0	0	0	0	0	0	0	0	17	0	0	0	0	0	0	0	0	0	0	0	0	0	0	0	0	0	0	0
c02cf185038119e5a2ad3858c0b3da90	d__Bacteria; p__Planctomycetota; c__Planctomycetes; o__Pirellulales; f__Pirellulaceae; g__Rhodopirellula	0	0	0	0	0	0	0	0	0	0	0	0	0	0	0	0	0	0	0	0	0	17	0	0	0	0	0	0	0	0	0	0	0	0	0	0
07ff4896c34fe478d07e1e1fe7bd1ab7	d__Bacteria; p__Planctomycetota; c__Phycisphaerae; o__Phycisphaerales; f__Phycisphaeraceae; g__uncultured	0	0	0	0	0	0	0	0	0	0	0	0	0	0	0	0	0	0	0	0	0	0	0	17	0	0	0	0	0	0	0	0	0	0	0	0
43bd5128cbc78a2cce3e2b3738ffaadb	d__Bacteria; p__Planctomycetota; c__Planctomycetes; o__Pirellulales; f__Pirellulaceae	0	0	0	0	0	0	0	0	0	0	0	0	0	0	0	0	0	0	0	0	0	0	0	7	0	0	0	0	0	0	0	0	0	0	0	10
8fbc0bec94baf457375f04dd20c195bb	d__Bacteria; p__Pseudomonadota; c__Alphaproteobacteria; o__Rickettsiales; f__Anaplasmataceae	0	0	0	0	0	0	0	0	0	0	0	0	0	0	0	0	0	0	0	0	0	0	0	0	0	17	0	0	0	0	0	0	0	0	0	0
ea57fb326b926d7f8dff2a2671e57f0f	d__Bacteria; p__Planctomycetota; c__Planctomycetes; o__Planctomycetales; f__Rubinisphaeraceae; g__uncultured; s__uncultured_bacterium	0	0	0	0	0	0	0	0	0	0	0	0	0	0	0	0	0	0	0	0	0	0	0	0	0	0	17	0	0	0	0	0	0	0	0	0
accf35dd04c1b73cf17022bc42499b51	d__Bacteria; p__Bacteroidota; c__Bacteroidia/Flavobacteriia/Saprospiria; o__Chitinophagales; f__Saprospiraceae; g__uncultured	0	0	0	0	0	0	0	0	0	0	0	0	0	0	0	0	0	0	0	0	0	0	0	0	0	0	17	0	0	0	0	0	0	0	0	0
980a00d486c18be645b75aca66a642cd	d__Bacteria; p__Pseudomonadota; c__Gammaproteobacteria; o__Pseudomonadales; f__Moraxellaceae	0	0	0	0	0	0	0	0	0	0	0	0	0	0	0	0	0	0	0	0	0	0	0	0	0	0	17	0	0	0	0	0	0	0	0	0
ce12d5371256919be40f2f4c8641d89c	d__Bacteria; p__Pseudomonadota; c__Alphaproteobacteria; o__Rhizobiales; f__Rhizobiaceae	0	0	0	0	0	0	0	0	0	0	0	0	0	0	0	0	0	0	0	0	0	0	0	0	0	0	0	0	0	0	0	17	0	0	0	0
48d54a02d93b33879c49de59580d1858	d__Bacteria; p__Planctomycetota; c__OM190; o__OM190; f__OM190; g__OM190; s__uncultured_bacterium	16	0	0	0	0	0	0	0	0	0	0	0	0	0	0	0	0	0	0	0	0	0	0	0	0	0	0	0	0	0	0	0	0	0	0	0
e89788e4f0458532c00821eccc13f833	d__Bacteria; p__Bacteroidota; c__Bacteroidia/Flavobacteriia/Saprospiria; o__Chitinophagales; f__Saprospiraceae; g__uncultured	0	0	0	0	0	16	0	0	0	0	0	0	0	0	0	0	0	0	0	0	0	0	0	0	0	0	0	0	0	0	0	0	0	0	0	0
c8b379f1342bd5fe8383bf0ee4b05f43	d__Bacteria; p__Pseudomonadota; c__Alphaproteobacteria; o__Sphingomonadales; f__Sphingomonadaceae	0	0	0	0	0	0	0	0	0	16	0	0	0	0	0	0	0	0	0	0	0	0	0	0	0	0	0	0	0	0	0	0	0	0	0	0
1512f76a173775a3c6b7101147809066	d__Bacteria; p__Pseudomonadota; c__Gammaproteobacteria	0	0	0	0	0	0	0	0	0	0	0	0	0	0	0	11	0	0	0	0	0	0	0	0	0	0	0	0	0	0	0	0	0	0	0	0
462b0902ce71d37b90818863779c6323	d__Bacteria; p__Pseudomonadota; c__Gammaproteobacteria	0	0	0	0	0	0	0	0	0	0	0	0	0	0	0	0	16	0	0	0	0	0	0	0	0	0	0	0	0	0	0	0	0	0	0	0
df8a395787329817055459e638075b93	d__Bacteria; p__Bacteroidota; c__Bacteroidia/Flavobacteriia/Saprospiria; o__Chitinophagales; f__Saprospiraceae; g__uncultured	0	0	0	0	0	0	0	0	0	0	0	0	0	0	0	0	0	0	16	0	0	0	0	0	0	0	0	0	0	0	0	0	0	0	0	0
e8a370466f7034155890126af285ae9a	d__Bacteria; p__Pseudomonadota; c__Gammaproteobacteria	0	0	0	0	0	0	0	0	0	0	0	0	0	0	0	0	0	0	0	0	0	0	0	0	0	0	16	0	0	0	0	0	0	0	0	0
7eb234a196fa65b549842af5f0ce5f46	d__Bacteria; p__Bacteroidota; c__Bacteroidia/Flavobacteriia/Saprospiria; o__Flavobacteriales	0	0	0	0	0	0	0	0	0	0	0	0	0	0	0	0	0	0	0	0	0	0	0	0	0	0	0	0	0	16	0	0	0	0	0	0
1dec7d43106316ce5b5b3e852894fcae	d__Bacteria; p__Pseudomonadota; c__Gammaproteobacteria	0	0	0	0	0	0	0	0	0	0	0	0	0	0	0	0	0	0	0	0	0	0	0	0	0	0	0	0	0	0	0	0	0	16	0	0
b2fd7de93d5e0b32fd074a45716dc5ce	d__Bacteria; p__Bacteroidota; c__Bacteroidia/Flavobacteriia/Saprospiria; o__Chitinophagales; f__Saprospiraceae; g__uncultured	15	0	0	0	0	0	0	0	0	0	0	0	0	0	0	0	0	0	0	0	0	0	0	0	0	0	0	0	0	0	0	0	0	0	0	0
4326cd45fb5c204eca240997bdb141b6	d__Bacteria; p__Pseudomonadota; c__Alphaproteobacteria; o__Sphingomonadales; f__Sphingomonadaceae	0	0	0	0	0	0	0	0	0	0	10	0	0	0	0	0	0	0	0	0	0	0	0	0	0	0	0	0	0	0	0	0	0	5	0	0
7e0f41adccc38f8269636bdf3bd055b3	d__Bacteria; p__Pseudomonadota; c__Gammaproteobacteria	0	0	0	0	0	0	0	0	0	0	0	0	0	0	0	0	0	0	15	0	0	0	0	0	0	0	0	0	0	0	0	0	0	0	0	0
5c49dfba6a356c9127eb59a8d134bc56	d__Bacteria; p__Planctomycetota; c__Planctomycetes; o__Pirellulales; f__Pirellulaceae	0	0	0	0	0	0	0	0	0	0	0	0	0	0	0	0	0	0	8	7	0	0	0	0	0	0	0	0	0	0	0	0	0	0	0	0
617f34d733c488f3b4e9e141e1ca28bd	d__Bacteria; p__Bacteroidota; c__Bacteroidia/Flavobacteriia/Saprospiria; o__Chitinophagales; f__Saprospiraceae; g__uncultured	0	0	0	0	0	0	0	0	0	0	0	0	0	0	0	0	0	0	0	15	0	0	0	0	0	0	0	0	0	0	0	0	0	0	0	0
2de5c09983b00036b1629f7f0b76443c	d__Bacteria; p__Verrucomicrobiota; c__Verrucomicrobiae; o__Verrucomicrobiales; f__DEV007; g__DEV007; s__uncultured_bacterium	0	0	0	0	0	0	0	0	0	0	0	0	0	0	0	0	0	0	0	0	15	0	0	0	0	0	0	0	0	0	0	0	0	0	0	0
848731bbfa701bf6d23c2ed6292b9635	d__Bacteria; p__Bacteroidota; c__Bacteroidia/Flavobacteriia/Saprospiria; o__Cytophagales; f__Spirosomaceae	0	0	0	0	0	0	0	0	0	0	0	0	0	0	0	0	0	0	0	0	0	0	0	0	0	0	0	0	0	0	0	0	0	0	0	15
b70ae31475a3cc92d2288fe931c811b8	d__Bacteria; p__Bacteroidota; c__Bacteroidia/Flavobacteriia/Saprospiria; o__Chitinophagales; f__Saprospiraceae; g__uncultured; s__uncultured_bacterium	0	0	0	0	0	0	0	0	0	0	0	0	0	0	0	0	14	0	0	0	0	0	0	0	0	0	0	0	0	0	0	0	0	0	0	0
f7bcbcbc55f1a77426f593c38f72e8a0	d__Bacteria	0	0	0	0	0	0	0	0	0	0	0	0	0	0	0	0	0	0	0	0	0	14	0	0	0	0	0	0	0	0	0	0	0	0	0	0
e40c4dc9a11100c9c62113ebbcbe9070	d__Bacteria; p__Verrucomicrobiota; c__Verrucomicrobiae; o__Opitutales; f__Opitutaceae	0	0	0	0	0	0	0	0	0	0	0	0	0	0	0	0	0	0	0	0	0	0	0	14	0	0	0	0	0	0	0	0	0	0	0	0
fa08aee913834026fe2ef18126450344	d__Bacteria; p__Verrucomicrobiota; c__Verrucomicrobiae; o__Verrucomicrobiales; f__DEV007; g__DEV007	0	0	0	0	0	0	0	0	0	0	0	0	0	0	0	0	0	0	0	0	0	0	0	0	0	0	0	14	0	0	0	0	0	0	0	0
7772605c97f6e555a909363cb1fbac2a	d__Bacteria; p__Bacteroidota; c__Kapabacteria; o__Kapabacteriales; f__Kapabacteriales; g__Kapabacteriales; s__uncultured_bacterium	0	0	0	0	0	0	0	0	0	0	0	0	0	0	0	0	0	0	0	0	0	0	0	0	0	0	0	0	0	0	0	14	0	0	0	0
0a1e2efc8c79ccbb81a1a1503770f58a	d__Bacteria; p__Pseudomonadota; c__Gammaproteobacteria	0	0	0	0	0	0	0	0	0	0	0	0	0	0	0	0	0	0	0	0	0	0	0	0	0	0	0	0	0	0	0	0	0	0	0	14
69e2a590dd87336bf557be5ac28f1fa8	d__Bacteria; p__Planctomycetota; c__OM190; o__OM190; f__OM190; g__OM190; s__uncultured_bacterium	0	13	0	0	0	0	0	0	0	0	0	0	0	0	0	0	0	0	0	0	0	0	0	0	0	0	0	0	0	0	0	0	0	0	0	0
f9d46e3bdeae8b795e61ebf36c154e2a	d__Bacteria; p__Desulfobacterota; c__Desulfuromonadia; o__Bradymonadales	0	0	0	0	0	0	0	0	3	0	10	0	0	0	0	0	0	0	0	0	0	0	0	0	0	0	0	0	0	0	0	0	0	0	0	0
cdfd4e7d8286511f2806af782a6a9d1e	d__Bacteria; p__Bacteroidota; c__Bacteroidia/Flavobacteriia/Saprospiria; o__Chitinophagales; f__Saprospiraceae	0	0	0	0	0	0	0	0	0	13	0	0	0	0	0	0	0	0	0	0	0	0	0	0	0	0	0	0	0	0	0	0	0	0	0	0
6bbba1d70685a848b900f25604805aeb	d__Bacteria; p__Pseudomonadota; c__Alphaproteobacteria; o__Micavibrionales; f__Micavibrionaceae; g__uncultured	0	0	0	0	0	0	0	0	0	0	13	0	0	0	0	0	0	0	0	0	0	0	0	0	0	0	0	0	0	0	0	0	0	0	0	0
fe400c3769dc212bd369d3d21ccbaa5e	d__Bacteria; p__Myxococcota; c__Polyangia; o__Polyangiales; f__Sandaracinaceae; g__uncultured	0	0	0	0	0	0	0	0	0	0	0	0	13	0	0	0	0	0	0	0	0	0	0	0	0	0	0	0	0	0	0	0	0	0	0	0
507e4413cb5b91de595a3a9ea30285c5	d__Bacteria; p__Myxococcota; c__Polyangia; o__Nannocystales; f__Nannocystaceae	0	0	0	0	0	0	0	0	0	0	0	0	0	0	13	0	0	0	0	0	0	0	0	0	0	0	0	0	0	0	0	0	0	0	0	0
37b912b83b756a376033027b9eaf83b2	d__Bacteria; p__Pseudomonadota; c__Alphaproteobacteria	0	0	0	0	0	0	0	0	0	0	0	0	0	0	13	0	0	0	0	0	0	0	0	0	0	0	0	0	0	0	0	0	0	0	0	0
91443d2c84e78c4d28365f213a6249c1	d__Bacteria; p__Bacteroidota; c__Bacteroidia/Flavobacteriia/Saprospiria; o__Chitinophagales; f__uncultured; g__uncultured	0	0	0	0	0	0	0	0	0	0	0	0	0	0	0	0	0	0	13	0	0	0	0	0	0	0	0	0	0	0	0	0	0	0	0	0
16975a03fb07cabe9e2e40ea36e8be0e	d__Bacteria; p__Bacteroidota; c__Bacteroidia/Flavobacteriia/Saprospiria; o__Chitinophagales; f__Saprospiraceae	0	0	0	0	0	0	0	0	0	0	0	0	0	0	0	0	0	0	0	0	0	0	0	13	0	0	0	0	0	0	0	0	0	0	0	0
7ae147fddf593f351271fe3ec02f4929	d__Bacteria; p__Bacteroidota; c__Rhodothermia; o__Rhodothermales; f__Rhodothermaceae	0	0	0	0	0	0	0	0	0	0	0	0	0	0	0	0	0	0	0	0	0	0	0	13	0	0	0	0	0	0	0	0	0	0	0	0
d6504c96a6718607d81988942fe94fe9	d__Bacteria; p__Verrucomicrobiota; c__Verrucomicrobiae; o__Verrucomicrobiales; f__Rubritaleaceae; g__Luteolibacter	0	0	0	0	0	0	0	0	0	0	0	0	0	0	0	0	0	0	0	0	0	0	0	0	13	0	0	0	0	0	0	0	0	0	0	0
cb4b86fb2fbf6458d13294589159786d	d__Bacteria; p__Bacteroidota; c__Bacteroidia/Flavobacteriia/Saprospiria; o__Flavobacteriales	0	0	0	0	0	0	0	0	0	0	0	0	0	0	0	0	0	0	0	0	0	0	0	0	0	0	0	0	0	0	0	0	0	13	0	0
7f84e70d4c75d536a29851813e31de76	d__Bacteria; p__Desulfobacterota; c__Desulfobacteria; o__Desulfatiglandales; f__Desulfatiglandaceae; g__Desulfatiglans	0	0	0	0	0	0	0	0	0	0	0	0	0	0	0	0	0	0	0	0	0	0	0	0	0	0	0	0	0	0	0	0	0	0	13	0
e2fee18f5a9e332892c478d1836f5a8d	d__Bacteria; p__Desulfobacterota; c__Desulfobacteria; o__Desulfatiglandales; f__Desulfatiglandaceae; g__Desulfatiglans	0	0	0	0	0	0	0	0	0	0	0	0	0	0	0	0	0	0	0	0	0	0	0	0	0	0	0	0	0	0	0	0	0	0	0	13
92dd81b9bc592246dfa56ef81109d41b	d__Bacteria; p__Bacteroidota; c__Bacteroidia/Flavobacteriia/Saprospiria; o__Chitinophagales; f__Saprospiraceae	0	0	0	0	0	0	0	0	0	0	12	0	0	0	0	0	0	0	0	0	0	0	0	0	0	0	0	0	0	0	0	0	0	0	0	0
faaef3b52f41c94dfe274a6a0967726a	d__Bacteria; p__Bacteroidota; c__Bacteroidia/Flavobacteriia/Saprospiria; o__Sphingobacteriales	0	0	0	0	0	0	0	0	0	0	0	0	0	0	0	12	0	0	0	0	0	0	0	0	0	0	0	0	0	0	0	0	0	0	0	0
700748e9368dd4b2657ede49ddd36d06	d__Bacteria; p__Pseudomonadota; c__Gammaproteobacteria	0	0	0	0	0	0	0	0	0	0	0	0	0	0	0	0	0	0	0	12	0	0	0	0	0	0	0	0	0	0	0	0	0	0	0	0
060374c4430a649d2d8ef144161a91eb	d__Bacteria; p__Myxococcota; c__Polyangia; o__Nannocystales; f__Nannocystaceae	0	0	0	0	0	0	0	0	0	0	0	0	0	0	0	0	0	0	0	0	0	0	12	0	0	0	0	0	0	0	0	0	0	0	0	0
2c1a1e18723c84d4936bd79b8d2d7b90	d__Bacteria; p__Pseudomonadota; c__Gammaproteobacteria; o__Cellvibrionales; f__Halieaceae; g__Halioglobus	0	0	0	0	0	0	0	0	0	0	0	0	0	0	0	0	0	0	0	0	0	0	0	12	0	0	0	0	0	0	0	0	0	0	0	0
17d3b8036dd6fc73c099b9dc94af9e7e	d__Bacteria; p__Desulfobacterota; c__Desulfuromonadia; o__PB19; f__PB19; g__PB19	0	0	0	0	0	0	0	0	0	0	0	0	0	0	0	0	0	0	0	0	0	0	0	0	12	0	0	0	0	0	0	0	0	0	0	0
d7e0564df6bec2d88060ab48e5983ab3	d__Archaea; p__Nanoarchaeota; c__Nanoarchaeia; o__Woesearchaeales; f__SCGC_AAA286-E23; g__SCGC_AAA286-E23	0	0	0	0	0	0	0	0	0	0	0	0	0	0	0	0	0	0	0	0	0	0	0	0	0	12	0	0	0	0	0	0	0	0	0	0
0f197f343fa0e617fa8afadd7fa491d1	d__Bacteria; p__Pseudomonadota; c__Alphaproteobacteria; o__Sphingomonadales; f__Sphingomonadaceae; g__Sphingorhabdus	0	0	0	0	0	0	0	0	0	0	0	0	0	0	0	0	0	0	0	0	0	0	0	0	0	0	12	0	0	0	0	0	0	0	0	0
23bbd0b4f83e4e1a880aedd3638f4c6b	d__Bacteria; p__Actinomycetota; c__Thermoleophilia; o__Gaiellales; f__uncultured; g__uncultured	0	0	0	0	0	0	0	0	0	0	0	0	0	0	0	0	0	0	0	0	0	0	0	0	0	0	0	12	0	0	0	0	0	0	0	0
c43bb09358509d99c5155c7004af8705	d__Bacteria; p__Planctomycetota; c__Planctomycetes; o__Planctomycetales; f__Rubinisphaeraceae; g__Planctomicrobium	0	0	0	0	0	0	0	0	0	0	0	0	0	0	0	0	0	0	0	0	0	0	0	0	0	0	0	0	0	0	12	0	0	0	0	0
c7c404369fe2356ccde93b587af443b3	d__Bacteria; p__Planctomycetota; c__Planctomycetes; o__Pirellulales; f__Pirellulaceae	0	0	0	0	0	0	0	0	0	0	0	0	0	0	0	0	0	0	0	0	0	0	0	0	0	0	0	0	0	0	0	0	12	0	0	0
81666608a7b17bf381b00c056827d87c	d__Bacteria; p__Pseudomonadota; c__Alphaproteobacteria; o__Rhizobiales; f__Rhizobiaceae	0	0	0	0	0	0	0	0	0	0	0	0	0	0	0	0	0	0	0	0	0	0	0	0	0	0	0	0	0	0	0	0	0	0	12	0
13b9811e5cc078eff5e5b49d2872ee6e	d__Bacteria; p__Planctomycetota; c__Planctomycetes; o__Planctomycetales; f__Gimesiaceae	0	0	0	3	0	0	0	0	0	0	0	0	0	0	0	0	0	0	0	0	0	0	0	0	8	0	0	0	0	0	0	0	0	0	0	0
8a7a3ea901530f28926dca5bb98e1914	d__Bacteria; p__Pseudomonadota; c__Gammaproteobacteria; o__Alteromonadales; f__Colwelliaceae; g__Thalassotalea	0	0	0	0	0	0	0	0	0	11	0	0	0	0	0	0	0	0	0	0	0	0	0	0	0	0	0	0	0	0	0	0	0	0	0	0
7625cd13b30d809e9d72ae057fff42ba	d__Bacteria; p__Pseudomonadota; c__Gammaproteobacteria; o__Cellvibrionales; f__Halieaceae	0	0	0	0	0	0	0	0	0	0	0	0	11	0	0	0	0	0	0	0	0	0	0	0	0	0	0	0	0	0	0	0	0	0	0	0
5d2aff870872a062864d87b47ca60d25	d__Bacteria; p__Planctomycetota; c__Planctomycetes; o__Pirellulales; f__Pirellulaceae; g__Rhodopirellula	0	0	0	0	0	0	0	0	0	0	0	0	0	0	0	0	0	0	0	0	11	0	0	0	0	0	0	0	0	0	0	0	0	0	0	0
4afd106f51bb452b71c43666d78cd04c	d__Bacteria; p__Bacteroidota; c__Bacteroidia/Flavobacteriia/Saprospiria; o__Flavobacteriales	0	0	0	0	0	0	0	0	0	0	0	0	0	0	0	0	0	0	0	0	0	11	0	0	0	0	0	0	0	0	0	0	0	0	0	0
269e0248d57db6a0ee7464edc787d76b	d__Bacteria	0	0	0	0	0	0	0	0	0	0	0	0	0	0	0	0	0	0	0	0	0	0	0	0	0	0	11	0	0	0	0	0	0	0	0	0
02a049e80e24c5a65257bd90ac4d2c00	d__Bacteria; p__Pseudomonadota; c__Gammaproteobacteria	0	0	0	0	0	0	0	0	0	0	0	0	0	0	0	0	0	0	0	0	0	0	0	0	0	0	0	11	0	0	0	0	0	0	0	0
df19803d8c5361625bd654b5df197c06	d__Bacteria; p__Desulfobacterota; c__Desulfuromonadia; o__PB19; f__PB19; g__PB19	0	0	0	0	0	0	0	0	0	0	0	0	0	0	0	0	0	0	0	0	0	0	0	0	0	0	0	0	0	11	0	0	0	0	0	0
0cd86f40f067507f4144dea9a6ea9dae	d__Bacteria; p__Pseudomonadota; c__Alphaproteobacteria; o__SAR11_clade; f__Clade_III; g__Clade_III; s__uncultured_bacterium	0	0	0	0	0	0	0	0	0	0	0	0	0	0	0	0	0	0	0	0	0	0	0	0	0	0	0	0	0	11	0	0	0	0	0	0
e2e0dbbd430fc4e1135303bdca4cfaaf	d__Bacteria; p__Planctomycetota; c__Planctomycetes; o__Planctomycetales; f__Rubinisphaeraceae; g__uncultured; s__uncultured_bacterium	0	0	0	0	0	0	10	0	0	0	0	0	0	0	0	0	0	0	0	0	0	0	0	0	0	0	0	0	0	0	0	0	0	0	0	0
0d40ca11f1c062c20bca223ecdc4d903	d__Bacteria; p__Actinomycetota; c__Acidimicrobiia; o__Microtrichales; f__Ilumatobacteraceae	0	0	0	0	0	0	10	0	0	0	0	0	0	0	0	0	0	0	0	0	0	0	0	0	0	0	0	0	0	0	0	0	0	0	0	0
4bd79b56b26f947a15f798af7dc39317	d__Bacteria; p__Bacteroidota; c__Bacteroidia/Flavobacteriia/Saprospiria; o__Cytophagales; f__Cyclobacteriaceae	0	0	0	0	0	0	0	0	0	0	0	0	0	0	0	0	0	0	0	0	10	0	0	0	0	0	0	0	0	0	0	0	0	0	0	0
803df2a041e0ced563f067d612230e68	d__Bacteria; p__Pseudomonadota; c__Alphaproteobacteria; o__Rhizobiales; f__Devosiaceae; g__Devosia	0	0	0	0	0	0	0	0	0	0	0	0	0	0	0	0	0	0	0	0	0	0	0	10	0	0	0	0	0	0	0	0	0	0	0	0
1f4e77398db5a49a140990bbf5b651fe	d__Bacteria; p__Bacteroidota; c__Bacteroidia/Flavobacteriia/Saprospiria; o__Chitinophagales; f__Saprospiraceae; g__uncultured	0	0	0	0	0	0	0	0	0	0	0	0	0	0	0	0	0	0	0	0	0	0	0	0	0	0	0	10	0	0	0	0	0	0	0	0
e53789dd112028bb02f58a74dc8fb225	d__Bacteria; p__Bacteroidota; c__Bacteroidia/Flavobacteriia/Saprospiria; o__Sphingobacteriales; f__NS11-12_marine_group; g__NS11-12_marine_group	0	0	0	0	0	0	0	0	0	0	0	0	0	0	0	0	0	0	0	0	0	0	0	0	0	0	0	0	0	0	0	0	0	10	0	0
c81e5b88e652770c62304ca369e0ec2d	d__Bacteria; p__Bacteroidota; c__Kapabacteria; o__Kapabacteriales; f__Kapabacteriales; g__Kapabacteriales	0	0	0	0	0	0	0	0	0	0	0	0	0	0	0	0	0	0	9	0	0	0	0	0	0	0	0	0	0	0	0	0	0	0	0	0
1135a3f990f47f95f81db58e94743366	d__Bacteria; p__Patescibacteria; c__Parcubacteria	0	0	0	0	0	0	0	0	0	0	0	0	0	0	0	0	0	0	9	0	0	0	0	0	0	0	0	0	0	0	0	0	0	0	0	0
fb6d7b6c17a1a5fd96c256c5b12e87c9	d__Bacteria; p__Verrucomicrobiota; c__Verrucomicrobiae; o__Opitutales; f__Opitutaceae	0	0	0	0	0	0	0	0	0	0	0	0	0	0	0	0	0	0	0	0	0	0	0	0	0	0	9	0	0	0	0	0	0	0	0	0
47ef98f434e79ea87907c6ec6fca0f00	d__Bacteria; p__Bdellovibrionota; c__Bdellovibrionia; o__Bdellovibrionales; f__Bdellovibrionaceae; g__Bdellovibrio; s__uncultured_bacterium	0	0	0	0	0	0	0	0	0	0	0	0	0	0	0	0	0	0	0	0	0	0	0	0	0	0	0	0	0	0	0	0	0	0	0	9
4e12bf39f71974299831650c67d638f5	d__Bacteria; p__Bacteroidota; c__Bacteroidia/Flavobacteriia/Saprospiria; o__Flavobacteriales; f__Flavobacteriaceae; g__Maribacter	0	0	8	0	0	0	0	0	0	0	0	0	0	0	0	0	0	0	0	0	0	0	0	0	0	0	0	0	0	0	0	0	0	0	0	0
7bfd03a71673764da9201c95e24307d2	d__Bacteria; p__Planctomycetota; c__OM190; o__OM190; f__OM190; g__OM190; s__uncultured_bacterium	0	0	8	0	0	0	0	0	0	0	0	0	0	0	0	0	0	0	0	0	0	0	0	0	0	0	0	0	0	0	0	0	0	0	0	0
e6c100e38e89d29128214dd2fa0e40fc	d__Bacteria; p__Pseudomonadota; c__Alphaproteobacteria; o__Caulobacterales; f__Hyphomonadaceae	0	0	0	0	0	0	0	8	0	0	0	0	0	0	0	0	0	0	0	0	0	0	0	0	0	0	0	0	0	0	0	0	0	0	0	0
dc11e94690f7eff2a31a784f944cb614	d__Bacteria; p__Pseudomonadota; c__Gammaproteobacteria	0	0	0	0	0	0	0	0	0	0	0	0	0	8	0	0	0	0	0	0	0	0	0	0	0	0	0	0	0	0	0	0	0	0	0	0
c3149d76fa9a3c98753146db73ba0a49	d__Bacteria; p__Bacteroidota; c__Bacteroidia/Flavobacteriia/Saprospiria; o__Chitinophagales; f__Saprospiraceae	0	0	0	0	0	0	0	0	0	0	0	0	0	0	0	0	0	0	8	0	0	0	0	0	0	0	0	0	0	0	0	0	0	0	0	0
31211615b982d2d345034b238a11f8a5	d__Bacteria; p__Pseudomonadota; c__Alphaproteobacteria; o__Rhizobiales; f__Hyphomicrobiaceae; g__Hyphomicrobium	0	0	0	0	0	0	0	0	0	0	0	0	0	0	0	0	0	0	0	8	0	0	0	0	0	0	0	0	0	0	0	0	0	0	0	0
a9669341f477c8e000d5e4ec668c3b3a	d__Bacteria; p__Planctomycetota; c__Planctomycetes; o__Pirellulales; f__Pirellulaceae; g__Blastopirellula	0	0	0	0	0	0	0	0	0	0	0	0	0	0	0	0	0	0	0	0	8	0	0	0	0	0	0	0	0	0	0	0	0	0	0	0
dd34526c27091a217110b7768b6d1a6c	d__Bacteria; p__Pseudomonadota; c__Gammaproteobacteria	0	0	0	0	0	0	0	0	0	0	0	0	0	0	0	0	0	0	0	0	0	0	0	0	8	0	0	0	0	0	0	0	0	0	0	0
c2f6caa9fc9c43eede45dfddb950ac68	d__Bacteria; p__Pseudomonadota; c__Gammaproteobacteria; o__Pseudomonadales; f__Pseudomonadaceae; g__Pseudomonas	0	0	0	0	0	0	0	0	0	0	0	0	0	0	0	0	0	0	0	0	0	0	0	0	0	0	5	0	0	0	0	3	0	0	0	0
10c235bfc658a159e006eaae225858bf	d__Bacteria; p__Planctomycetota; c__Planctomycetes; o__Planctomycetales; f__Rubinisphaeraceae	0	0	0	0	0	0	0	0	0	0	0	0	0	0	0	0	0	0	0	0	0	0	0	0	0	0	0	8	0	0	0	0	0	0	0	0
6a8952e1c30766f7fdd6193404d7e553	d__Bacteria; p__Bacteroidota; c__Bacteroidia/Flavobacteriia/Saprospiria; o__Chitinophagales; f__Saprospiraceae; g__uncultured	0	0	0	0	0	0	0	0	0	0	0	0	0	0	0	0	0	0	0	0	0	0	0	0	0	0	0	8	0	0	0	0	0	0	0	0
903f383e46eeb632abe718bcae0cbb7f	d__Bacteria; p__Pseudomonadota; c__Gammaproteobacteria; o__Alteromonadales; f__Colwelliaceae; g__Colwellia	0	0	0	0	0	0	0	0	0	0	0	0	0	0	0	0	0	0	0	0	0	0	0	0	0	0	0	0	0	8	0	0	0	0	0	0
92b39bf15b11560edcc940c0e0be09ac	d__Bacteria; p__Bacteroidota; c__Bacteroidia/Flavobacteriia/Saprospiria; o__Chitinophagales; f__Saprospiraceae; g__uncultured	0	0	0	0	0	0	0	0	0	0	0	0	0	0	0	0	0	0	0	0	0	0	0	0	0	0	0	0	0	0	0	0	8	0	0	0
54047eafb937a3f1cc3eb2e588c0b218	d__Bacteria; p__Myxococcota; c__Polyangia; o__Polyangiales; f__Sandaracinaceae; g__uncultured; s__uncultured_bacterium	0	0	0	0	0	0	0	0	0	0	0	0	0	0	0	0	0	0	0	0	0	0	0	0	0	0	0	0	0	0	0	0	0	0	0	8
b1ca6fb1a966cba4cc8a817fb61a65be	d__Bacteria; p__Pseudomonadota; c__Alphaproteobacteria; o__Rhodobacterales; f__Roseobacteraceae/Paracoccaceae	0	0	0	0	0	0	0	0	0	0	0	0	0	0	0	0	0	0	0	0	0	0	0	0	0	0	0	0	0	0	0	0	0	0	0	8
b1c3439601fde1f8b892f071440b8b24	d__Bacteria; p__Verrucomicrobiota; c__Verrucomicrobiae; o__Verrucomicrobiales; f__Rubritaleaceae; g__Roseibacillus	0	0	0	7	0	0	0	0	0	0	0	0	0	0	0	0	0	0	0	0	0	0	0	0	0	0	0	0	0	0	0	0	0	0	0	0
170e48f3036b38962b82cd34a9f7a709	d__Bacteria	0	0	0	0	7	0	0	0	0	0	0	0	0	0	0	0	0	0	0	0	0	0	0	0	0	0	0	0	0	0	0	0	0	0	0	0
83e001621e02aab2934f17c24fce8ae1	d__Bacteria; p__Bacteroidota; c__Bacteroidia/Flavobacteriia/Saprospiria; o__Chitinophagales; f__Saprospiraceae	0	0	0	0	7	0	0	0	0	0	0	0	0	0	0	0	0	0	0	0	0	0	0	0	0	0	0	0	0	0	0	0	0	0	0	0
c7ca197d456b0f44986dd25692c0a707	d__Bacteria; p__Bacteroidota; c__Bacteroidia/Flavobacteriia/Saprospiria; o__Cytophagales; f__Cyclobacteriaceae	0	0	0	0	0	7	0	0	0	0	0	0	0	0	0	0	0	0	0	0	0	0	0	0	0	0	0	0	0	0	0	0	0	0	0	0
8627ef52bfd1a446d268dee3426e21f2	d__Bacteria; p__Bacteroidota; c__Bacteroidia/Flavobacteriia/Saprospiria; o__Flavobacteriales	0	0	0	0	0	0	0	0	0	0	7	0	0	0	0	0	0	0	0	0	0	0	0	0	0	0	0	0	0	0	0	0	0	0	0	0
71272a582ffa5d755ba9e1e10156bab9	d__Bacteria; p__Bacteroidota; c__Bacteroidia/Flavobacteriia/Saprospiria; o__Cytophagales; f__Cyclobacteriaceae; g__Algoriphagus	0	0	0	0	0	0	0	0	0	0	0	0	0	0	0	0	0	0	0	0	0	7	0	0	0	0	0	0	0	0	0	0	0	0	0	0
047cc8febda6eb71fd7da82db93d7de4	d__Bacteria; p__Bacteroidota; c__Bacteroidia/Flavobacteriia/Saprospiria; o__Cytophagales; f__Cyclobacteriaceae; g__Algoriphagus	0	0	0	0	0	0	0	0	0	0	0	0	0	0	0	0	0	0	0	0	0	0	7	0	0	0	0	0	0	0	0	0	0	0	0	0
913e07404264324921a18c625d57c863	d__Bacteria; p__Pseudomonadota; c__Gammaproteobacteria	0	0	0	0	0	0	0	0	0	0	0	0	0	0	0	0	0	0	0	0	0	0	0	0	0	0	0	7	0	0	0	0	0	0	0	0
87338eaeac652551943b2f6ddde9fd3b	d__Bacteria; p__Patescibacteria; c__Gracilibacteria; o__Absconditabacteriales_(SR1); f__Absconditabacteriales_(SR1); g__Absconditabacteriales_(SR1)	0	0	0	0	0	0	0	0	0	0	0	0	0	0	0	0	0	0	0	0	0	0	0	0	0	0	0	0	0	0	0	0	7	0	0	0
d22acf133c851a6f1b2016af19756712	d__Bacteria; p__Bacteroidota; c__Bacteroidia/Flavobacteriia/Saprospiria; o__Flavobacteriales; f__Crocinitomicaceae; g__Crocinitomix	0	6	0	0	0	0	0	0	0	0	0	0	0	0	0	0	0	0	0	0	0	0	0	0	0	0	0	0	0	0	0	0	0	0	0	0
580f54fd697094fc0e90f3d5ecae7df8	d__Bacteria; p__Chloroflexota; c__Anaerolineae; o__Anaerolineales; f__Anaerolineaceae	0	0	0	0	0	0	0	6	0	0	0	0	0	0	0	0	0	0	0	0	0	0	0	0	0	0	0	0	0	0	0	0	0	0	0	0
63bc2ad34ca3c5a9b0ee0ca16ce19ba2	d__Bacteria; p__Myxococcota; c__Polyangia; o__Polyangiales; f__Sandaracinaceae	0	0	0	0	0	0	0	6	0	0	0	0	0	0	0	0	0	0	0	0	0	0	0	0	0	0	0	0	0	0	0	0	0	0	0	0
c5c46993d8bfdb2de3b75d7e1ebb842a	d__Bacteria; p__Bacteroidota; c__Kapabacteria; o__Kapabacteriales; f__Kapabacteriales; g__Kapabacteriales	0	0	0	0	0	0	0	0	0	0	0	0	6	0	0	0	0	0	0	0	0	0	0	0	0	0	0	0	0	0	0	0	0	0	0	0
573995077df8a7f087772e09227dc236	d__Bacteria; p__Planctomycetota; c__Planctomycetes; o__Planctomycetales; f__uncultured; g__uncultured	0	0	0	0	0	0	0	0	0	0	0	0	0	0	0	0	0	0	0	0	0	0	6	0	0	0	0	0	0	0	0	0	0	0	0	0
6fedd498bee1666d6089e5fc98857882	d__Bacteria; p__Pseudomonadota; c__Alphaproteobacteria	0	0	0	0	0	0	0	0	0	0	0	0	0	0	0	0	0	0	0	0	0	0	0	6	0	0	0	0	0	0	0	0	0	0	0	0
3f7d917f9bbf923cff300a522510b01e	d__Bacteria; p__Dependentiae; c__Babeliae; o__Babeliales; f__Babeliales; g__Babeliales; s__uncultured_bacterium	0	0	0	0	0	0	0	0	0	0	0	0	0	0	0	0	0	0	0	0	0	0	0	0	0	0	6	0	0	0	0	0	0	0	0	0
0a7cc51aa77b19a8d094c2e518d440b2	d__Bacteria; p__Bacteroidota; c__Bacteroidia/Flavobacteriia/Saprospiria; o__Flavobacteriales; f__Crocinitomicaceae; g__Fluviicola	0	0	0	0	0	0	0	0	0	0	0	0	0	0	0	0	0	0	0	0	0	0	0	0	0	0	0	0	0	0	0	0	6	0	0	0
695bf97f4abf64d35970f08abc8efd3d	d__Bacteria; p__Bacteroidota; c__Bacteroidia/Flavobacteriia/Saprospiria; o__Chitinophagales; f__Saprospiraceae	0	0	0	0	0	0	0	0	0	0	0	0	0	0	0	0	0	0	0	0	0	0	0	0	0	0	0	0	0	0	0	0	0	0	0	6
1d90d87db9afac7f475703055ed54df9	d__Bacteria; p__Planctomycetota	0	0	0	0	0	0	0	0	0	0	0	0	0	0	0	0	0	5	0	0	0	0	0	0	0	0	0	0	0	0	0	0	0	0	0	0
405d52dedca952b6bf1fcd8cd643d991	d__Bacteria; p__Bacteroidota; c__Bacteroidia/Flavobacteriia/Saprospiria; o__Sphingobacteriales; f__NS11-12_marine_group; g__NS11-12_marine_group	0	0	0	0	0	0	0	0	0	0	0	0	0	0	0	0	0	5	0	0	0	0	0	0	0	0	0	0	0	0	0	0	0	0	0	0
adbd0fea9ef204a2451921541595169c	d__Bacteria	0	0	0	0	0	0	0	0	0	0	0	0	0	0	0	0	0	0	0	0	0	0	0	0	5	0	0	0	0	0	0	0	0	0	0	0
e80c6e48074d0619896ac1b87a8d3a39	d__Bacteria; p__Verrucomicrobiota; c__Verrucomicrobiae; o__Opitutales; f__Puniceicoccaceae; g__Lentimonas	0	0	0	0	0	0	0	0	0	0	0	0	0	0	0	0	0	0	0	0	0	0	0	0	0	0	0	0	5	0	0	0	0	0	0	0
273d3b02adf8803a5adaea4c69bc16f7	d__Bacteria; p__Myxococcota; c__Polyangia; o__Polyangiales; f__Sandaracinaceae; g__uncultured	0	0	0	0	0	0	0	0	0	0	0	0	0	0	0	0	0	0	0	0	0	0	0	0	0	0	0	0	0	0	0	0	5	0	0	0
d9eedfef80c30bdb398b9ab4a194a9d7	d__Bacteria; p__Planctomycetota; c__Planctomycetes; o__Planctomycetales; f__Rubinisphaeraceae; g__Planctomicrobium	0	0	0	0	4	0	0	0	0	0	0	0	0	0	0	0	0	0	0	0	0	0	0	0	0	0	0	0	0	0	0	0	0	0	0	0
39811191ec405e3a99ae34e835ca4a47	d__Bacteria; p__Pseudomonadota; c__Alphaproteobacteria; o__Micavibrionales	0	0	0	0	0	0	0	0	0	0	0	4	0	0	0	0	0	0	0	0	0	0	0	0	0	0	0	0	0	0	0	0	0	0	0	0
ddcc78bf7516afcefc2e4ad67fc01a36	d__Bacteria; p__Patescibacteria; c__Parcubacteria	0	0	0	0	0	0	0	0	0	0	0	0	0	0	0	0	0	0	0	0	0	0	0	0	4	0	0	0	0	0	0	0	0	0	0	0
91caf43d02e3b23834341b31eca934ff	d__Bacteria; p__Campilobacterota; c__Campylobacteria; o__Campylobacterales	0	0	0	0	0	0	0	0	0	0	0	0	0	0	0	0	0	0	0	0	0	0	0	0	4	0	0	0	0	0	0	0	0	0	0	0
3f27b6eea773cdd43e6a21743285fd9b	d__Archaea; p__Nanoarchaeota; c__Nanoarchaeia; o__Woesearchaeales; f__Woesearchaeales; g__Woesearchaeales; s__uncultured_euryarchaeote	0	0	0	0	0	0	0	0	0	0	0	0	0	0	0	0	0	0	0	0	0	0	0	0	0	4	0	0	0	0	0	0	0	0	0	0
13807f9d465b3e1468277a9e63fc77d0	d__Bacteria; p__Pseudomonadota; c__Gammaproteobacteria	0	0	0	0	0	0	0	0	0	0	0	0	0	0	0	0	0	0	0	0	0	0	0	0	0	4	0	0	0	0	0	0	0	0	0	0
3fea7054e3af491554890469284c74c0	d__Bacteria; p__Bacteroidota; c__Bacteroidia/Flavobacteriia/Saprospiria; o__Flavobacteriales; f__Flavobacteriaceae; g__Aquimarina	0	0	0	0	0	0	0	0	0	0	0	0	0	0	0	0	0	0	0	0	0	0	0	0	0	0	0	0	0	0	0	0	0	0	0	4
abdc26b718ee6b086eee16158a734dcc	d__Bacteria; p__Planctomycetota; c__Planctomycetes; o__Planctomycetales	0	0	0	0	0	0	0	0	0	3	0	0	0	0	0	0	0	0	0	0	0	0	0	0	0	0	0	0	0	0	0	0	0	0	0	0
c5c74b0c57d3055aca555fb524ebd3e0	d__Bacteria; p__Bdellovibrionota; c__Bdellovibrionia; o__Bdellovibrionales; f__Bdellovibrionaceae; g__Bdellovibrio; s__uncultured_bacterium	0	0	0	0	0	0	0	0	0	0	0	0	0	0	0	0	0	0	0	0	0	0	3	0	0	0	0	0	0	0	0	0	0	0	0	0
eefe6ff9afd5890258d2a3f4e2a56872	d__Bacteria; p__Cyanobacteria; c__Cyanobacteriia; o__Phormidesmiales; f__Phormidesmiaceae	0	0	0	0	0	0	0	0	0	0	0	0	0	0	0	0	0	0	0	0	0	0	0	3	0	0	0	0	0	0	0	0	0	0	0	0
e7bed90cbade1846a0f76d54d4fb9167	d__Bacteria; p__Dependentiae; c__Babeliae; o__Babeliales; f__Vermiphilaceae; g__Vermiphilaceae	0	0	0	0	0	0	0	0	0	0	0	0	0	0	0	0	0	0	0	0	0	0	0	0	0	0	3	0	0	0	0	0	0	0	0	0
7e6206a475b4924abc129b0ea6641f82	d__Bacteria; p__Planctomycetota	0	0	0	0	0	0	0	0	0	0	0	0	0	0	0	0	0	0	0	0	0	0	0	0	0	0	0	0	0	0	0	0	0	3	0	0
0e52b1283dbc4b65dd0c34558b4d21f7	d__Bacteria; p__Patescibacteria; c__Gracilibacteria; o__Gracilibacteria; f__Gracilibacteria; g__Gracilibacteria	0	0	0	0	0	0	0	0	0	0	0	0	0	0	0	0	0	0	0	0	0	0	0	0	0	2	0	0	0	0	0	0	0	0	0	0
8f2a3897d57c749cd1921813309f3fd6	d__Bacteria; p__Bacteroidota; c__Bacteroidia/Flavobacteriia/Saprospiria; o__Chitinophagales; f__Saprospiraceae	0	0	0	0	0	0	0	0	0	0	0	0	0	0	0	0	0	0	0	0	0	0	0	0	0	0	0	0	0	0	0	0	0	0	0	2
		941	1025	1620	1527	3159	2603	3036	3199	1099	4477	4833	1041	2598	1514	1069	1717	3605	2507	2567	2666	433	1321	1473	2753	15439	12837	14935	12595	11431	11187	12286	15183	11204	11983	12121	8567	202551
Phylum names as assigned with Silva 138.2 were renamed following the current phylum nomenclature according to LPSN (https://lpsn.dsmz.de/). Reads formerly assigned by Silva 138.2 to the class Bacteroidia have been renamed to Bacteroidia/Flavobacteriia/Sapropospiria to comply with the current, standing nomenclature at the class level within the Bacteroidota phylum, according to LPSN (https://lpsn.…

## Sheet: Table S2
Table S2 - Phylum-level taxonomic configuration of Porphyra and water samples across different production stages (1-3); Pdi for P. dioica; Pu for P. umbilicalis; W for water
Mean Value (rel. ab. %)
	Pdi1	Pdi2	Pdi3		Pu1	Pu2	Pu3		WPdi1	WPdi2	WPdi3	WPu1	WPu2	WPu3
Nanoarchaeota	0	0	0		0	0	0		0.277778	0	0	0	0	0
Actinobacteriota (Actinomycetota)	14.4722	12.6389	0		5.69444	2.69444	1.33333		2.27778	12.3889	5.72222	28.3889	0.833333	0.166667
Bacteroidota	44.5	34.9722	5.13889		22.2222	19.0556	23.2222		14.5556	17.3889	7.38889	29.2222	2.38889	25.7222
Bdellovibrionota	0	0	0		0	0	0.111111		1.55556	0	0	0	0	0
Campylobacterota	0	0	3.72222		0	0	0		0.0555556	0	15.1111	0	0	0
Chloroflexota	0	0.0277778	0		0	0	0		0	0.444444	0	0	0	0
Cyanobacteriota	0	0	0		0.833333	14.2778	0.037037		0	0	0	0	0.388889	0
Deinococcota	0.25	0	0		0.75	0.777778	0		0	0	0	1.61111	1.72222	0
Dependentiae	0	0	0		0	0	0.185185		0	0.166667	0	0	0	3.16667
Desulfobacterota	0	0	0.0833333		0	0	0		0	1.77778	0.0555556	0	0	0.222222
Myxococcota	0	0.805556	0		0.888889	0.0833333	2.40741		0.0555556	2.5	0	0.111111	0	0
Patescibacteria	0	0.277778	0		0.166667	0.305556	0.259259		0	10.1667	0	0.5	4.83333	1.55556
Planctomycetota	5.02778	8.16667	0.361111		6.72222	4.33333	25.0741		1.16667	2.16667	0	0.5	2.38889	8.33333
Pseudomonadota	29.4167	36.0833	90.6944		50.3056	53.9444	44.8148		76.9444	48.1667	71.7222	38.4444	85.3333	58.6667
Verrucomicrobiota	6.33333	6.94444	0		12.4167	4.44444	1.18519		3.05556	4.77778	0	1.16667	2	2.16667
Other Phyla (rel. ab. < 0.5%)	3.55271e-15	0.0833333	7.10543e-15		7.10543e-15	0.0833333	1.37037		0.0555556	0.0555556	0	0.0555556	0.111111	1.42109e-14
Standard Deviation
	Pdi1	Pdi2	Pdi3		Pu1	Pu2	Pu3		WPdi1	WPdi2	WPdi3	WPu1	WPu2	WPu3
Nanoarchaeota	0	0	0		0	0	0		0.392837	0	0	0	0	0
Actinobacteriota (Actinomycetota)	1.73175	2.63152	0		4.87403	1.80847	1.17589		1.02138	7.14964	4.32121	39.9908	0.0785674	0.235702
Bacteroidota	15.4522	5.78089	1.51908		21.3185	10.7529	16.2963		0.471405	15.9492	5.26402	39.1266	0.864242	10.6066
Bdellovibrionota	0	0	0		0	0	0.19245		1.25708	0	0	0	0	0
Campilobacterota	0	0	4.59782		0	0	0		0.0785674	0	20.7418	0	0	0
Chloroflexota	0	0.0555556	0		0	0	0		0	0.628539	0	0	0	0
Cyanobacteriota	0	0	0		1.66667	16.4866	0.06415		0	0	0	0	0.549972	0
Deinococcota	0.5	0	0		0.895232	0.902671	0		0	0	0	2.27846	2.27846	0
Dependentiae	0	0	0		0	0	0.32075		0	0.235702	0	0	0	4.47834
Desulfobacterota	0	0	0.166667		0	0	0		0	1.25708	0.0785674	0	0	0.31427
Myxococcota	0	0.755637	0		0.660465	0.166667	2.73147		0.0785674	2.27846	0	0.157135	0	0
Patescibacteria	0	0.333333	0		0.333333	0.378159	0.44905		0	4.94975	0	0.0785674	6.83537	2.19989
Planctomycetota	2.73128	3.6543	0.650261		0.70565	0.635053	13.302		0.707107	1.64992	0	0.235702	1.80705	11.1566
Pseudomonadota	11.4163	3.24751	3.95694		24.4214	29.5219	6.27196		2.74986	26.4772	11.2351	4.71405	9.89949	0.628539
Verrucomicrobiota	2.2425	2.296	0		2.4518	0.647884	1.59603		1.80705	3.77124	0	1.17851	1.88562	2.43559
Other Phyla (rel. ab. < 0.5%)	7.10543e-15	0.166667	1.83461e-14		8.20464e-15	0.106381	1.51671		0.0785674	0.0785674	2.00972e-14	0.0785674	0.157135	2.00972e-14
Phylum names as assigned by Silva 138.1 were renamed following the current phylum nomenclature according to LPSN (https://lpsn.dsmz.de/)

## Sheet: Table S3
Table S3 - Class-level taxonomic configuration of Porphyra and water samples across different production stages (1-3); Pdi for P. dioica; Pu for P. umbilicalis; W for water
Mean Value (rel. ab. %)
	Pdi1	Pdi2	Pdi3	Pu1	Pu2	Pu3	WPdi1	WPdi2	WPdi3	WPu1	WPu2	WPu3
Nanoarchaeia	0	0	0	0	0	0	0.277778	0	0	0	0	0
Acidimicrobiia	14.4722	12.6389	0	5.69444	2.69444	1.33333	1.05556	12.3333	0	0.0555556	0.444444	0.166667
Actinobacteria	0	0	0	0	0	0	1.22222	0	5.72222	28.3333	0.388889	0
Bacteroidia/Flavobacteriia/Saprospiria	44.5	34.9722	5.13889	22.1389	19.0278	23.037	14.5556	17.2778	7.38889	29.2222	2.33333	25.5
Rhodothermia	0	0	0	0	0	0.185185	0	0.111111	0	0	0	0.222222
Bdellovibrionia	0	0	0	0	0	0.111111	1.55556	0	0	0	0	0
Campylobacteria	0	0	3.72222	0	0	0	0.0555556	0	15.1111	0	0	0
Anaerolineae	0	0.0277778	0	0	0	0	0	0.444444	0	0	0	0
Cyanobacteriia	0	0	0	0.833333	14.2778	0.037037	0	0	0	0	0.388889	0
Deinococci	0.25	0	0	0.75	0.777778	0	0	0	0	1.61111	1.72222	0
Babeliae	0	0	0	0	0	0.185185	0	0.166667	0	0	0	3.16667
Polyangia	0	0.805556	0	0.888889	0.0833333	2.40741	0.0555556	2.5	0	0.111111	0	0
Gracilibacteria	0	0	0	0	0	0	0	0.166667	0	0	0.388889	0
Parcubacteria	0	0.277778	0	0.166667	0.305556	0.259259	0	10	0	0.5	4.44444	1.55556
OM190	0.944444	0	0	0	0	2.03704	0	0	0	0	0	0.777778
Phycisphaerae	0	0	0	0	0	2.2963	0	0	0	0	0	0.944444
Planctomycetes	4.08333	8.16667	0.361111	6.72222	4.25	20.7407	1.16667	2.16667	0	0.5	2.38889	6.61111
Alphaproteobacteria	20.2778	16.5278	3.16667	16.75	4.80556	34	28.5	23.5	10.8889	22.0556	19.5	35.9444
Gammaproteobacteria	9.13889	19.5556	87.5278	33.5556	49.1389	10.8148	48.4444	24.6667	60.8333	16.3889	65.8333	22.7222
Kiritimatiellae	0	1.08333	0	0	0	0	0	0.222222	0	0	0	0
Verrucomicrobiae	6.33333	5.86111	0	12.4167	4.44444	1.18519	3.05556	4.55556	0	1.16667	2	2.16667
Other Classes (rel. ab. < 0.5%)	3.55271e-15	0.0833333	0.0833333	0.0833333	0.194444	1.37037	0.0555556	1.88889	0.0555556	0.0555556	0.166667	0.222222
Standard Deviation
	Pdi1	Pdi2	Pdi3	Pu1	Pu2	Pu3	WPdi1	WPdi2	WPdi3	WPu1	WPu2	WPu3
Nanoarchaeia	0	0	0	0	0	0	0.392837	0	0	0	0	0
Acidimicrobiia	1.73175	2.63152	0	4.87403	1.80847	1.17589	0.235702	7.07107	0	0.0785674	0.628539	0.235702
Actinobacteria	0	0	0	0	0	0	0.785674	0	4.32121	40.0694	0.549972	0
Bacteroidia/Flavobacteriia/Saprospiria	15.4522	5.78089	1.51908	21.4081	10.7291	16.4408	0.471405	16.1063	5.26402	39.1266	0.785674	10.9209
Rhodothermia	0	0	0	0	0	0.32075	0	0.157135	0	0	0	0.31427
Bdellovibrionia	0	0	0	0	0	0.19245	1.25708	0	0	0	0	0
Campylobacteria	0	0	4.59782	0	0	0	0.0785674	0	20.7418	0	0	0
Anaerolineae	0	0.0555556	0	0	0	0	0	0.628539	0	0	0	0
Cyanobacteriia	0	0	0	1.66667	16.4866	0.06415	0	0	0	0	0.549972	0
Deinococci	0.5	0	0	0.895232	0.902671	0	0	0	0	2.27846	2.27846	0
Babeliae	0	0	0	0	0	0.32075	0	0.235702	0	0	0	4.47834
Polyangia	0	0.755637	0	0.660465	0.166667	2.73147	0.0785674	2.27846	0	0.157135	0	0
Gracilibacteria	0	0	0	0	0	0	0	0.235702	0	0	0.549972	0
Parcubacteria	0	0.333333	0	0.333333	0.378159	0.44905	0	4.71405	0	0.0785674	6.28539	2.19989
OM190	0.813973	0	0	0	0	1.18808	0	0	0	0	0	1.09994
Phycisphaerae	0	0	0	0	0	2.01639	0	0	0	0	0	1.33565
Planctomycetes	2.11282	3.6543	0.650261	0.70565	0.508164	11.2986	0.707107	1.64992	0	0.235702	1.80705	8.72098
Alphaproteobacteria	10.673	1.65396	0.756318	4.57617	2.56981	5.79058	1.64992	6.20683	9.42809	23.9631	25.3773	14.2207
Gammaproteobacteria	2.27958	4.31954	3.70893	28.8557	31.7371	2.28882	1.09994	20.2704	1.80705	19.249	35.2768	13.5922
Kiritimatiellae	0	0.862454	0	0	0	0	0	0.31427	0	0	0	0
Verrucomicrobiae	2.2425	3.01352	0	2.4518	0.647884	1.59603	1.80705	4.08551	0	1.17851	1.88562	2.43559
Other Classes (rel. ab. < 0.5%)	7.10543e-15	0.166667	0.166667	0.166667	0.166667	1.51671	0.0785674	1.25708	0.0785674	0.0785674	0.235702	0.31427
Reads formerly assigned by Silva 138.1 to the class Bacteroidia have been renamed to Bacteroidia/Flavobacteriia/Sapropospiria to comply with the current, standing nomenclature at the class level within the Bacteroidota phylum, according to LPSN (https://lpsn.dsmz.de/).

## Sheet: Table S4
Table S4 - Family-level taxonomic configuration of Porphyra and water samples across different production stages (1-3); Pdi for P. dioica; Pu for P. umbilicalis; W for water
Mean Value (rel. ab. %)													Families assigned by Silva 138.2 as belonging to the class Bacteoridia, which currently, and formally, belong to other valid classes (manually curated with current taxonomy according to LPSN, assessed on October 2025)
	Pdi1	Pdi2	Pdi3	Pu1	Pu2	Pu3	WPdi1	WPdi2	WPdi3	WPu1	WPu2	WPu3
SCGC_AAA286-E23	0	0	0	0	0	0	0.277778	0	0	0	0	0
Ilumatobacteraceae	0.888889	0.333333	0	0	0	1.33333	0.777778	0.333333	0	0	0	0.166667
Microtrichaceae	13.5833	12.3056	0	5.69444	2.69444	0	0.277778	12	0	0.0555556	0.444444	0
Microbacteriaceae	0	0	0	0	0	0	1.22222	0	1.94444	28.3333	0.388889	0
Chitinophagaceae	0	0	0	0.25	0.138889	0	0	0.555556	0	0	0.0555556	0	Chitinophagales, Chitinophagia, Bacteroidota
Saprospiraceae	44.1389	20.3056	0.5	17.8333	16.1389	1.33333	10.1111	3.66667	0	0.833333	1.72222	2.72222	Saprospirales, Saprospiria, Bacteroidota
uncultured_Chitinophagales	0	0	0	1.5	0.194444	0	0	0	0	0	0	0	Cytophagia
Cyclobacteriaceae	0	0.111111	0	0	0	1.88889	0	0.666667	0	0	0.0555556	0.833333	Cytophagales; Cytophagia
Spirosomaceae	0	0	0	0	0	0.814815	0	0	0	0	0	0.722222	Cytophagales; Cytophagia
Crocinitomicaceae	0.138889	0	0.0833333	0	0	8.33333	0	0.0555556	0.555556	0	0.0555556	0.166667	Flavobacteriales_Flavobacteriia_Bacteroidota
Cryomorphaceae	0	0	0	0	0	0	0	0	0.277778	0	0	0	Flavobacteriales_Flavobacteriia_Bacteroidota
Flavobacteriaceae	0.222222	0.25	4.36111	0.166667	0.305556	10.2963	4.44444	2.94444	5.33333	28.3889	0.166667	20.8333	Flavobacteriales_Flavobacteriia_Bacteroidota
NS9_marine_group	0	0	0	0.25	0	0	0	0	0	0	0.111111	0	Flavobacteriales_Flavobacteriia_Bacteroidota
NS11-12_marine_group	0	0	0	0	0.0555556	0	0	6.22222	0	0	0.111111	0	Sphingobacteriales_Sphingobacteriia_Bacteroidota
Rhodothermaceae	0	0	0	0	0	0.185185	0	0	0	0	0	0.222222
Bacteriovoracaceae	0	0	0	0	0	0	1.55556	0	0	0	0	0
Arcobacteraceae	0	0	3.72222	0	0	0	0	0	15.1111	0	0	0
A4b	0	0	0	0	0	0	0	0.444444	0	0	0	0
Nodosilineaceae	0	0	0	0.833333	14.2778	0	0	0	0	0	0.388889	0
Trueperaceae	0.25	0	0	0.75	0.777778	0	0	0	0	1.61111	1.72222	0
Nannocystaceae	0	0	0	0.361111	0	2.40741	0	2.05556	0	0	0	0
Sandaracinaceae	0	0.805556	0	0.527778	0.0833333	0	0.0555556	0.444444	0	0.111111	0	0
Absconditabacteriales_(SR1)	0	0	0	0	0	0	0	0	0	0	0.388889	0
OM190	0.944444	0	0	0	0	2.03704	0	0	0	0	0	0.777778
Phycisphaeraceae	0	0	0	0	0	2.2963	0	0	0	0	0	0.944444
Pirellulaceae	2.63889	6.94444	0	4.72222	2.75	20.037	1.11111	2.05556	0	0.5	2.16667	6.38889
Rubinisphaeraceae	0.833333	1.22222	0.361111	2	1.5	0.555556	0.0555556	0.111111	0	0	0.222222	0.222222
uncultured_Planctomycetales	0.555556	0	0	0	0	0.148148	0	0	0	0	0	0
Hyphomonadaceae	2.08333	0.0833333	0.0555556	6.05556	0.0833333	4.77778	1.38889	0.0555556	0	1.5	0.222222	0.666667
Devosiaceae	0	0	0	0	0	0.185185	0	0	0	0	0	0.111111
Rhizobiaceae	6.16667	11.0556	1.41667	7.86111	2.91667	4.62963	6.72222	9.94444	0	1.83333	11.7222	3.77778
Rhizobiales_Incertae_Sedis	2.02778	0.166667	0	0	0	0.962963	0	0.333333	0	0	0	0.388889
Roseobacteraceae/Paracoccaceae	8.44444	2.16667	1.33333	1.33333	0.833333	16.1111	14.2222	7	7.94444	18.3333	3.66667	28.5
AEGEAN-169_marine_group	0	0	0	0	0	0	0.333333	0	0	0	0	0
Rickettsiaceae	0	0	0	0	0	0	0	0	0.277778	0	0	0
Clade_I	0	0	0	0	0	0	3.88889	0.222222	2	0	0	0
Clade_III	0	0	0	0	0	0	0.166667	0.0555556	0.5	0	0	0
Sphingomonadaceae	0	0	0.194444	0	0	4.74074	1.27778	0.0555556	0	0.111111	0.0555556	1.77778
Alteromonadaceae	1.5	11.3056	7.58333	2	9.47222	1.44444	17.3333	7.66667	1.72222	0.111111	0.888889	0.166667
Colwelliaceae	3.5	0.861111	0.111111	0	0	0	10.6111	4.94444	0	0.111111	0	0
Marinobacteraceae	0	0	0	0.666667	0.0833333	7.37037	0	0	0	0	0	1.83333
Comamonadaceae	0	0	0	0	0	0	0	0	3.61111	0	0	0
Methylophilaceae	0	0	0	0	0	0	0	0	0.888889	0	0	0
Halieaceae	0	0	0	0.0555556	0	0.222222	0.111111	0	0.222222	0	0	8.61111
Porticoccaceae	0	0.527778	0	0	0	0	0	0.166667	0	0	0	0
Legionellaceae	0	0	0	0	0	0	0	0.111111	0	0	0	3.61111
Methylomonadaceae	0	5.75	0	0	0.0555556	0	0	4.72222	0	0	0	0
Nitrincolaceae	0	0.111111	59.9167	0	0.166667	0.296296	12.7222	0.833333	36.2222	0	0.111111	5.83333
Pseudohongiellaceae	0	0	0	0	0	0	0.166667	0	1.27778	1.11111	0	0.0555556
Moraxellaceae	0	0	0	0	0	0	0	0.555556	0	0.0555556	0	0
Pseudomonadaceae	0	0	0.333333	0	0	0	0.722222	0.0555556	4.05556	0	0	0
Thiotrichaceae	0	0.333333	4.61111	0	0	0	0	0	0	0	0	0
WCHB1-41	0	0.638889	0	0	0	0	0	0.222222	0	0	0	0
Opitutaceae	0	0	0	0	0	0.185185	0	0.666667	0	0	0	2.16667
DEV007	2.80556	3.63889	0	3.80556	1.83333	0	2.11111	0.277778	0	0.722222	1.16667	0
Rubritaleaceae	3.52778	2.22222	0	8.61111	2.61111	1	0.944444	3.61111	0	0.444444	0.833333	0
Other Families (rel. ab. < 0.5%)	5.75	18.8611	15.4167	34.7222	43.0278	6.40741	7.38889	26.9444	18.0556	15.8333	73.3333	8.5
Standard Deviation
	Pdi1	Pdi2	Pdi3	Pu1	Pu2	Pu3	WPdi1	WPdi2	WPdi3	WPu1	WPu2	WPu3
SCGC_AAA286-E23	0	0	0	0	0	0	0.392837	0	0	0	0	0
Ilumatobacteraceae	0.74259	0.327102	0	0	0	1.17589	0	0.471405	0	0	0	0.235702
Microtrichaceae	1.55125	2.89938	0	4.87403	1.80847	0	0.235702	7.54247	0	0.0785674	0.628539	0
Microbacteriaceae	0	0	0	0	0	0	0.785674	0	1.49278	40.0694	0.549972	0
Chitinophagaceae	0	0	0	0.5	0.277778	0	0	0.157135	0	0	0.0785674	0
Saprospiraceae	15.505	21.1908	0.657342	16.5274	7.54813	0.293972	3.6141	0.157135	0	1.02138	0.549972	3.8498
uncultured_Chitinophagales	0	0	0	3	0.388889	0	0	0	0	0	0	0
Cyclobacteriaceae	0	0.222222	0	0	0	0.111111	0	0.785674	0	0	0.0785674	1.02138
Spirosomaceae	0	0	0	0	0	1.4113	0	0	0	0	0	0.235702
Crocinitomicaceae	0.277778	0	0.166667	0	0	11.6434	0	0.0785674	0.31427	0	0.0785674	0.235702
Cryomorphaceae	0	0	0	0	0	0	0	0	0.392837	0	0	0
Flavobacteriaceae	0.2566	0.292217	1.2906	0.333333	0.378159	2.87676	4.08551	4.00694	3.77124	40.148	0.0785674	15.1635
NS9_marine_group	0	0	0	0.5	0	0	0	0	0	0	0.157135	0
NS11-12_marine_group	0	0	0	0	0.111111	0	0	8.79955	0	0	0.157135	0
Rhodothermaceae	0	0	0	0	0	0.32075	0	0	0	0	0	0.31427
Bacteriovoracaceae	0	0	0	0	0	0	1.25708	0	0	0	0	0
Arcobacteraceae	0	0	4.59782	0	0	0	0	0	20.7418	0	0	0
A4b	0	0	0	0	0	0	0	0.628539	0	0	0	0
Nodosilineaceae	0	0	0	1.66667	16.4866	0	0	0	0	0	0.549972	0
Trueperaceae	0.5	0	0	0.895232	0.902671	0	0	0	0	2.27846	2.27846	0
Nannocystaceae	0	0	0	0.722222	0	2.73147	0	2.90699	0	0	0	0
Sandaracinaceae	0	0.755637	0	0.650261	0.166667	0	0.0785674	0.628539	0	0.157135	0	0
Absconditabacteriales_(SR1)	0	0	0	0	0	0	0	0	0	0	0.549972	0
OM190	0.813973	0	0	0	0	1.18808	0	0	0	0	0	1.09994
Phycisphaeraceae	0	0	0	0	0	2.01639	0	0	0	0	0	1.33565
Pirellulaceae	1.05945	4.55104	0	1.23228	1.25831	10.8874	0.628539	1.64992	0	0.235702	2.12132	8.40671
Rubinisphaeraceae	0.562914	1.02238	0.650261	1.70933	1.73443	0.96225	0.0785674	0	0	0	0.31427	0.31427
uncultured_Planctomycetales	1.11111	0	0	0	0	0.2566	0	0	0	0	0	0
Hyphomonadaceae	3.80532	0.166667	0.111111	1.87796	0.166667	4.62014	0.392837	0.0785674	0	1.96419	0.31427	0.31427
Devosiaceae	0	0	0	0	0	0.32075	0	0	0	0	0	0
Rhizobiaceae	2.6364	1.55423	1.51093	5.52836	1.98425	2.01945	1.64992	7.62104	0	1.02138	16.5777	4.39978
Rhizobiales_Incertae_Sedis	2.49506	0.333333	0	0	0	1.6679	0	0.471405	0	0	0	0.549972
Roseobacteraceae/Paracoccaceae	4.7549	0.944989	1.48241	1.39074	0.584435	2.32007	1.09994	5.97112	6.5211	24.3559	3.1427	20.6632
AEGEAN-169_marine_group	0	0	0	0	0	0	0.471405	0	0	0	0	0
Rickettsiaceae	0	0	0	0	0	0	0	0	0.392837	0	0	0
Clade_I	0	0	0	0	0	0	1.25708	0.31427	2.04275	0	0	0
Clade_III	0	0	0	0	0	0	0.0785674	0.0785674	0.707107	0	0	0
Sphingomonadaceae	0	0	0.388889	0	0	2.278	1.80705	0.0785674	0	0.157135	0.0785674	2.51416
Alteromonadaceae	2.04577	10.5051	1.51366	2.26805	1.82884	2.03973	15.5563	10.6852	0.235702	0.157135	0.785674	0.235702
Colwelliaceae	3.10648	1.01986	0.1283	0	0	0	9.50666	6.83537	0	0.157135	0	0
Marinobacteraceae	0	0	0	1.33333	0.166667	1.68264	0	0	0	0	0	1.80705
Comamonadaceae	0	0	0	0	0	0	0	0	3.3784	0	0	0
Methylophilaceae	0	0	0	0	0	0	0	0	1.25708	0	0	0
Halieaceae	0	0	0	0.111111	0	0.3849	0.157135	0	0.31427	0	0	12.178
Porticoccaceae	0	0.73353	0	0	0	0	0	0.235702	0	0	0	0
Legionellaceae	0	0	0	0	0	0	0	0.157135	0	0	0	4.00694
Methylomonadaceae	0	6.70751	0	0	0.111111	0	0	6.67823	0	0	0	0
Nitrincolaceae	0	0.222222	4.61379	0	0.333333	0.5132	2.43559	1.17851	2.82843	0	0.157135	8.24958
Pseudohongiellaceae	0	0	0	0	0	0	0.235702	0	1.49278	1.57135	0	0.0785674
Moraxellaceae	0	0	0	0	0	0	0	0.628539	0	0.0785674	0	0
Pseudomonadaceae	0	0	0.471405	0	0	0	0.707107	0.0785674	2.74986	0	0	0
Thiotrichaceae	0	0.666667	9.22222	0	0	0	0	0	0	0	0	0
WCHB1-41	0	0.843152	0	0	0	0	0	0.31427	0	0	0	0
Opitutaceae	0	0	0	0	0	0.32075	0	0.628539	0	0	0	2.43559
DEV007	0.531904	3.3003	0	4.61379	0.728604	0	0.471404	0.392837	0	0.549972	0.707107	0
Rubritaleaceae	2.5762	4.44444	0	6.93681	0.909484	1.73205	1.33565	5.10688	0	0.628539	1.17851	0
Other Families (rel. ab. < 0.5%)	2.9778	16.8196	9.32821	26.1698	27.2965	3.53175	2.74986	9.34952	1.49278	20.5061	24.3559	1.33565
Reads formerly assigned by Silva 138.1 to the family Rhodobacteraceae were renamed to Rosoebacteraceae/Paracoccaceae to comply with the current, standing nomenclature according to LPSN (https://lpsn.dsmz.de/).

## Sheet: Table S5
Table S5 - Genus-level taxonomic configuration of Porphyra and water samples across different production stages (1-3); Pdi for P. dioica; Pu for P. umbilicalis; W for water
Mean Value (rel. ab. %)
	Pdi1	Pdi2	Pdi3	Pu1	Pu2	Pu3	WPdi1	WPdi2	WPdi3	WPu1	WPu2	WPu3
SCGC_AAA286-E23	0	0	0	0	0	0	0.277778	0	0	0	0	0
Sva0996_marine_group	13.5833	12.3056	0	5.69444	2.69444	0	0.277778	12	0	0.0555556	0.444444	0
Ferruginibacter	0	0	0	0	0.138889	0	0	0	0	0	0.0555556	0
Lewinella	0	0	0	0	0	0.666667	0	0	0	0	0	0.722222
Algoriphagus	0	0	0	0	0	0.592593	0	0	0	0	0	0.611111
Crocinitomix	0.138889	0	0	0	0	0	0	0	0	0	0	0
Fluviicola	0	0	0.0833333	0	0	8.33333	0	0.0555556	0.555556	0	0.0555556	0.166667
Aquimarina	0	0	0	0	0	0.481481	0	0	0	0	0	0.0555556
Flavobacterium	0	0	2.55556	0	0	0	0	0	1.16667	0	0	0
Maribacter	0.222222	0	0	0.0555556	0.305556	1.92593	0.277778	0	0	0	0	0.111111
NS5_marine_group	0	0	0	0	0	0	0.222222	0	0.722222	0	0	0
Nonlabens	0	0	0	0	0	0.259259	0	0	0	0	0	0.388889
Polaribacter	0	0	0.166667	0	0	4.22222	0	0	0	0	0	13.2222
Tenacibaculum	0	0.25	1.30556	0.111111	0	1.59259	3.94444	2.94444	0.5	28.3889	0.166667	4
NS9_marine_group	0	0	0	0.25	0	0	0	0	0	0	0.111111	0
NS11-12_marine_group	0	0	0	0	0.0555556	0	0	6.22222	0	0	0.111111	0
Peredibacter	0	0	0	0	0	0	1.55556	0	0	0	0	0
A4b	0	0	0	0	0	0	0	0.444444	0	0	0	0
Nodosilinea_PCC-7104	0	0	0	0.833333	14.2778	0	0	0	0	0	0.388889	0
Truepera	0.25	0	0	0.75	0.777778	0	0	0	0	1.61111	1.72222	0
Absconditabacteriales_(SR1)	0	0	0	0	0	0	0	0	0	0	0.388889	0
OM190	0.944444	0	0	0	0	2.03704	0	0	0	0	0	0.777778
SM1A02	0	0	0	0	0	1.96296	0	0	0	0	0	0.777778
Blastopirellula	0	4.08333	0	0	0	17.6296	0	0.333333	0	0	0	5.94444
Pir4_lineage	2.63889	2.86111	0	4.72222	2.55556	1.88889	1.11111	1.72222	0	0.5	2.16667	0.333333
Rhodopirellula	0	0	0	0	0	0.444444	0	0	0	0	0	0
Hyphomonas	0.138889	0	0	6.05556	0.0833333	4.77778	1.38889	0.0555556	0	1.5	0	0.222222
Devosia	0	0	0	0	0	0.185185	0	0	0	0	0	0.111111
Ensifer	5.77778	11.0556	1.41667	7.66667	2.91667	2.85185	4.27778	7.83333	0	1.83333	11.7222	0.277778
Paracoccus	0	0	0	0	0	0	0	0	0	0	0	0.277778
Sulfitobacter	2.16667	0.305556	0	0	0	1.88889	0.888889	2.05556	0	0	0.166667	0
AEGEAN-169_marine_group	0	0	0	0	0	0	0.333333	0	0	0	0	0
Rickettsia	0	0	0	0	0	0	0	0	0.277778	0	0	0
Clade_Ia	0	0	0	0	0	0	3.88889	0.222222	2	0	0	0
Clade_III	0	0	0	0	0	0	0.166667	0.0555556	0.5	0	0	0
Sphingorhabdus	0	0	0	0	0	4.74074	1.27778	0.0555556	0	0	0	1.77778
Alteromonas	0.416667	0	1.97222	0	0	0.185185	6.27778	0	0.777778	0	0	0.166667
Paraglaciecola	0	0.111111	2.05556	0.638889	4.88889	1.25926	3.38889	0	0	0	0.722222	0
Colwellia	3.5	0.861111	0	0	0	0	10.6111	4.94444	0	0	0	0
Marinobacter	0	0	0	0.666667	0.0833333	7.37037	0	0	0	0	0	1.83333
Halioglobus	0	0	0	0	0	0.222222	0	0	0	0	0	0
Legionella	0	0	0	0	0	0	0	0.111111	0	0	0	3.61111
Marinobacterium	0	0	0	0	0	0	1.72222	0	0	0	0	4.66667
Pseudohongiella	0	0	0	0	0	0	0.166667	0	1.27778	1.11111	0	0.0555556
Pseudomonas	0	0	0.333333	0	0	0	0.722222	0.0555556	4.05556	0	0	0
WCHB1-41	0	0.638889	0	0	0	0	0	0.222222	0	0	0	0
DEV007	2.80556	3.63889	0	3.80556	1.83333	0	2.11111	0.277778	0	0.722222	1.16667	0
Luteolibacter	0	0	0	0	0	0	0.944444	0	0	0	0	0
Other Genera (rel. ab. < 0.5%)	67.4167	63.8889	90.1111	68.75	69.3889	34.4815	54.1667	60.3889	88.1667	64.2778	80.6111	59.8889
Standard Deviation
	Pdi1	Pdi2	Pdi3	Pu1	Pu2	Pu3	WPdi1	WPdi2	WPdi3	WPu1	WPu2	WPu3
SCGC_AAA286-E23	0	0	0	0	0	0	0.392837	0	0	0	0	0
Sva0996_marine_group	1.55125	2.89938	0	4.87403	1.80847	0	0.235702	7.54247	0	0.0785674	0.628539	0
Ferruginibacter	0	0	0	0	0.277778	0	0	0	0	0	0.0785674	0
Lewinella	0	0	0	0	0	0.587945	0	0	0	0	0	1.02138
Algoriphagus	0	0	0	0	0	0.6415	0	0	0	0	0	0.864242
Crocinitomix	0.277778	0	0	0	0	0	0	0	0	0	0	0
Fluviicola	0	0	0.166667	0	0	11.6434	0	0.0785674	0.31427	0	0.0785674	0.235702
Aquimarina	0	0	0	0	0	0.83395	0	0	0	0	0	0.0785674
Flavobacterium	0	0	1.15826	0	0	0	0	0	1.49278	0	0	0
Maribacter	0.2566	0	0	0.111111	0.378159	0.169725	0.0785674	0	0	0	0	0.157135
NS5_marine_group	0	0	0	0	0	0	0.157135	0	1.02138	0	0	0
Nonlabens	0	0	0	0	0	0.44905	0	0	0	0	0	0.549972
Polaribacter	0	0	0.333333	0	0	2.43686	0	0	0	0	0	11.1566
Tenacibaculum	0	0.292217	1.78327	0.222222	0	2.75845	4.16407	4.00694	0.707107	40.148	0.0785674	5.65685
NS9_marine_group	0	0	0	0.5	0	0	0	0	0	0	0.157135	0
NS11-12_marine_group	0	0	0	0	0.111111	0	0	8.79955	0	0	0.157135	0
Peredibacter	0	0	0	0	0	0	1.25708	0	0	0	0	0
A4b	0	0	0	0	0	0	0	0.628539	0	0	0	0
Nodosilinea_PCC-7104	0	0	0	1.66667	16.4866	0	0	0	0	0	0.549972	0
Truepera	0.5	0	0	0.895232	0.902671	0	0	0	0	2.27846	2.27846	0
Absconditabacteriales_(SR1)	0	0	0	0	0	0	0	0	0	0	0.549972	0
OM190	0.813973	0	0	0	0	1.18808	0	0	0	0	0	1.09994
SM1A02	0	0	0	0	0	1.89324	0	0	0	0	0	1.09994
Blastopirellula	0	4.21674	0	0	0	12.1016	0	0.471405	0	0	0	8.40671
Pir4_lineage	1.05945	0.539585	0	1.23228	1.08866	0.509175	0.628539	1.17851	0	0.235702	2.12132	0.157135
Rhodopirellula	0	0	0	0	0	0.7698	0	0	0	0	0	0
Hyphomonas	0.277778	0	0	1.87796	0.166667	4.62014	0.392837	0.0785674	0	1.96419	0	0.31427
Devosia	0	0	0	0	0	0.32075	0	0	0	0	0	0
Ensifer	2.63093	1.55423	1.51093	5.71979	1.98425	1.22894	0.392837	10.6066	0	1.02138	16.5777	0.392837
Paracoccus	0	0	0	0	0	0	0	0	0	0	0	0.392837
Sulfitobacter	2.56038	0.611111	0	0	0	1.68142	1.25708	0.707107	0	0	0.235702	0
AEGEAN-169_marine_group	0	0	0	0	0	0	0.471405	0	0	0	0	0
Rickettsia	0	0	0	0	0	0	0	0	0.392837	0	0	0
Clade_Ia	0	0	0	0	0	0	1.25708	0.31427	2.04275	0	0	0
Clade_III	0	0	0	0	0	0	0.0785674	0.0785674	0.707107	0	0	0
Sphingorhabdus	0	0	0	0	0	2.278	1.80705	0.0785674	0	0	0	2.51416
Alteromonas	0.833333	0	1.59829	0	0	0.32075	7.62104	0	0.628539	0	0	0.235702
Paraglaciecola	0	0.222222	2.57481	0.447903	4.73756	2.1811	2.90699	0	0	0	1.02138	0
Colwellia	3.10648	1.01986	0	0	0	0	9.50666	6.83537	0	0	0	0
Marinobacter	0	0	0	1.33333	0.166667	1.68264	0	0	0	0	0	1.80705
Halioglobus	0	0	0	0	0	0.3849	0	0	0	0	0	0
Legionella	0	0	0	0	0	0	0	0.157135	0	0	0	4.00694
Marinobacterium	0	0	0	0	0	0	1.64992	0	0	0	0	6.59966
Pseudohongiella	0	0	0	0	0	0	0.235702	0	1.49278	1.57135	0	0.0785674
Pseudomonas	0	0	0.471405	0	0	0	0.707107	0.0785674	2.74986	0	0	0
WCHB1-41	0	0.843152	0	0	0	0	0	0.31427	0	0	0	0
DEV007	0.531904	3.3003	0	4.61379	0.728604	0	0.471405	0.392837	0	0.549972	0.707107	0
Luteolibacter	0	0	0	0	0	0	1.33565	0	0	0	0	0
Other Genera (rel. ab. < 0.5%)	5.41023	7.65995	4.81082	15.9176	27.0321	1.89324	4.63548	1.80705	8.56385	37.7909	20.349	1.72848

## Sheet: Table S6
Table S6 - 16S rRNA gene-based taxonomy assignment of the isolates characterized in this study and their closest relatives among type strains available on NCBI.
Pu - Isolates retrieved from Porphyra umbilicalis; Pdi - isolates retrieved from Porphyra dioica. S1, S2, and S3 - Developmental stages of the algal host (conchocelis, conchosporangia, and young blades, respectively)
					Silva (with manual curation using the current taxonomy at LPSN)						Closest type matieral on NCBI
		ID		Accession Number	Kingdom	Phylum	Class	Order	Family	Genus	Type Strain		identity %
	S1	Pu	7	PX218965	Bacteria	Pseudomonadota	Gammaproteobacteria	Alteromonadales	Alteromonadaceae	Paraglaciecola	Paraglaciecola agarilytica	NR 043956.1	0.9963
			8	PX218966	Bacteria	Pseudomonadota	Gammaproteobacteria	Beggiatoales	Leucotrichaceae	Leucothrix	Leucothrix mucor	NR 118099.1	0.9909
			9	PX218967	Bacteria	Pseudomonadota	Gammaproteobacteria	Alteromonadales	Alteromonadaceae	Paraglaciecola	Paraglaciecola agarilytica	NR 043956.1	0.997
			10	PX218968	Bacteria	Pseudomonadota	Gammaproteobacteria	Alteromonadales	Alteromonadaceae	Paraglaciecola	Paraglaciecola agarilytica	NR 043956.1	0.9989
			11	PX218969	Bacteria	Pseudomonadota	Alphaproteobacteria	Rhodobacterales	Roseobacteraceae	unclassified	Roseovarius pelagicus	OQ5612131.1	1
			12	PX218970	Bacteria	Bacteroidota	Cytophagia	Cytophagales	Spirosomaceae	Taeseokella	Arcticibacterium luteifluviistationis	NR 156148.1	0.9822
			13	PX218971	Bacteria	Bacteroidota	Cytophagia	Cytophagales	Spirosomaceae	Taeseokella	Arcticibacterium luteifluviistationis	NR 156148.1	0.9842
			14	PX218972	Bacteria	Bacteroidota	Flavobacteriia	Flavobacteriales	Flavobacteriaceae	Maribacter	Maribacter litoralis	MG456900.1	0.9508
			40	PX218973	Bacteria	Pseudomonadota	Gammaproteobacteria	Alteromonadales	Alteromonadaceae	Paraglaciecola	Paraglaciecola agarilytica	NR 043956.1	0.9989
			41	PX218974	Bacteria	Bacteroidota	Flavobacteriia	Flavobacteriales	Flavobacteriaceae	unclassified	Maribacter thermophilus	NR 178533.1	0.9561
			42	PX218975	Bacteria	Bacteroidota	Cytophagia	Cytophagales	Spirosomaceae	Taeseokella	Arcticibacterium luteifluviistationis	NR 156148.1	0.9851
			43	PX218976	Bacteria	Pseudomonadota	Alphaproteobacteria	Rhodobacterales	Roseobacteraceae	unclassified	Maritimibacter alkaliphilus	NR 114028.1	0.9884
			44	PX218977	Bacteria	Pseudomonadota	Alphaproteobacteria	Sphingomonadales	Erythrobacteraceae	Erythrobacter	Qipengyuania seohaensis	NR 025817.1	0.9866
			45	PX218978	Bacteria	Pseudomonadota	Gammaproteobacteria	Beggiatoales	Leucotrichaceae	Leucothrix	Leucothrix mucor	NR 118099.1	0.9916
			46	PX218979	Bacteria	Bacteroidota	Cytophagia	Cytophagales	Spirosomaceae	Taeseokella	Arcticibacterium luteifluviistationis	NR 156148.1	0.9815
			47	PX218980	Bacteria	Pseudomonadota	Gammaproteobacteria	Alteromonadales	Alteromonadaceae	Paraglaciecola	Paraglaciecola agarilytica	NR 043956.1	0.9971
			102	PX218981	Bacteria	Pseudomonadota	Alphaproteobacteria	Sphingomonadales	Erythrobacteraceae	Erythrobacter	Qipengyuania seohaensis	NR 025817.1	0.9864
			103	PX218982	Bacteria	Pseudomonadota	Alphaproteobacteria	Rhodobacterales	Roseobacteraceae	unclassified	Sulfitobacter noctilucae	NR 134205.1	0.9739
			105	PX218983	Bacteria	Pseudomonadota	Alphaproteobacteria	Rhodobacterales	Roseobacteraceae	unclassified	Sulfitobacter noctilucae	NR 134205.1	0.9745
			124	PX218984	Bacteria	Pseudomonadota	Gammaproteobacteria	Cellvibrionales	Halieaceae	unclassified	Haliea salexigens	NR 042993.1	0.9938
			125	PX218985	Bacteria	Pseudomonadota	Alphaproteobacteria	Rhodobacterales	Roseobacteraceae	unclassified	Oceaniglobus ichthyenteri	NR 173493.1	0.9664
		Pdi	1	PX218986	Bacteria	Bacillota	Bacilli	Caryophanales	Bacillaceae	Bacillus	Rossellomorea arthrocnemi	MZ416782.1	1
			2	PX218987	Bacteria	Pseudomonadota	Gammaproteobacteria	Alteromonadales	Pseudoalteromonadaceae	Pseudoalteromonas	Pseudoalteromonas agarivorans	CP011011.1	0.9981
			3	PX218988	Bacteria	Pseudomonadota	Gammaproteobacteria	Alteromonadales	Alteromonadaceae	Alteromonas	Alteromonas alba	MG856904.2	0.9876
			4	PX218989	Bacteria	Pseudomonadota	Gammaproteobacteria	Alteromonadales	Alteromonadaceae	Paraglaciecola	Paraglaciecola agarilytica	NR_043956.1	0.9972
			5	PX218990	Bacteria	Pseudomonadota	Alphaproteobacteria	Rhodobacterales	Roseobacteraceae	unclassified	Tritonibacter aquimaris	MN187070.1	0.9762
			33	PX218991	Bacteria	Pseudomonadota	Gammaproteobacteria	Alteromonadales	Alteromonadaceae	Paraglaciecola	Paraglaciecola chathamensis	NR_041397.1	0.9965
			34	PX218992	Bacteria	Pseudomonadota	Gammaproteobacteria	Alteromonadales	Pseudoalteromonadaceae	Pseudoalteromonas	Pseudoalteromonas agarivorans	CP011011.1	1
			35	PX218993	Bacteria	Pseudomonadota	Alphaproteobacteria	Rhodobacterales	Roseobacteraceae	unclassified	Roseobacter litoralis	LC069037.1	0.9865
			54	PX218994	Bacteria	Bacteroidota	Flavobacteriia	Flavobacteriales	Flavobacteriaceae	unclassified	Maribacter zhoushanensis	OQ165151.1	0.9482
			55	PX218995	Bacteria	Bacteroidota	Flavobacteriia	Flavobacteriales	Flavobacteriaceae	unclassified	Maribacter zhoushanensis	OQ165151.1	0.9475
			56	PX218996	Bacteria	Pseudomonadota	Alphaproteobacteria	Rhodobacterales	Roseobacteraceae	unclassified	Roseobacter litoralis	LC069037.1	0.9865
			57	PX218997	Bacteria	Pseudomonadota	Alphaproteobacteria	Rhodobacterales	Roseobacteraceae	unclassified	Tritonibacter aquimaris	MN187070.1	0.9774
			58	PX218998	Bacteria	Pseudomonadota	Alphaproteobacteria	Rhodobacterales	Roseobacteraceae	unclassified	Roseobacter litoralis	LC069037.1	0.9865
			59	PX218999	Bacteria	Bacillota	Bacilli	Caryophanales	Bacillaceae	Bacillus	Sutcliffiella halmapala	NR_026144.1	0.9849
			60	PX219000	Bacteria	Pseudomonadota	Gammaproteobacteria	Alteromonadales	Alteromonadaceae	Alteromonas	Alteromonas naphthalenivorans	CP002339.1	0.9979
			110	PX219001	Bacteria	Pseudomonadota	Gammaproteobacteria	Alteromonadales	Alteromonadaceae	Alteromonas	Alteromonas stellipolaris	AJ295715.2	1
			111	PX219002	Bacteria	Pseudomonadota	Gammaproteobacteria	Alteromonadales	Alteromonadaceae	Alteromonas	Alteromonas alba	MG856904.2	0.9879
			112	PX219003	Bacteria	Bacillota	Bacilli	Caryophanales	Bacillaceae	Bacillus	Rossellomorea aquimaris	OQ618964.1	1
			113	PX219004	Bacteria	Pseudomonadota	Gammaproteobacteria	Alteromonadales	Alteromonadaceae	Paraglaciecola	Paraglaciecola agarilytica	NR_043956.1	0.9987
			115	PX219005	Bacteria	Pseudomonadota	Gammaproteobacteria	Alteromonadales	Alteromonadaceae	Alteromonas	Alteromonas alba	MG856904.2	0.9886
			116	PX219006	Bacteria	Pseudomonadota	Alphaproteobacteria	Rhodobacterales	Roseobacteraceae	unclassified	Roseobacter insulae	MN872414.1	0.9855
			117	PX219007	Bacteria	Pseudomonadota	Alphaproteobacteria	Rhodobacterales	Roseobacteraceae	unclassified	Roseobacter litoralis	LC069037.1	0.9864
					Silva						NCBI
		ID		Accession Number	Kingdom	Phylum	Class	Order	Family	Genus	Type Strain		identity %
	S2	Pu	1	PX219008	Bacteria	Pseudomonadota	Gammaproteobacteria	Alteromonadales	Alteromonadaceae	Paraglaciecola	Paraglaciecola chathamensis	NR 041397.1	0.999
			2	PX219009	Bacteria	Pseudomonadota	Gammaproteobacteria	Oceanospirillales	Oceanospirillaceae	Neptunomonas	Neptunomonas phycophila	NR 134775.1	0.9991
			3	PX219010	Bacteria	Pseudomonadota	Gammaproteobacteria	Alteromonadales	Alteromonadaceae	Marinobacter	Marinobacter adhaerens	NR 074765.1	1
			4	PX219011	Bacteria	Pseudomonadota	Gammaproteobacteria	Alteromonadales	Alteromonadaceae	Paraglaciecola	Paraglaciecola agarilytica	NR 043956.1	0.9969
			5	PX219012	Bacteria	Pseudomonadota	Alphaproteobacteria	Rhodobacterales	Roseobacteraceae	Sulfitobacter	Sulfitobacter donghicola	NR 044164.1	0.9888
			6	PX219013	Bacteria	Pseudomonadota	Gammaproteobacteria	Alteromonadales	Alteromonadaceae	Marinobacter	Marinobacter adhaerens	NR 074765.1	1
			49	PX219014	Bacteria	Bacteroidota	Flavobacteriia	Flavobacteriales	Flavobacteriaceae	unclassified	Maribacter thermophilus	NR 178533.1	0.9573
			50	PX219015	Bacteria	Pseudomonadota	Alphaproteobacteria	Rhodobacterales	Roseobacteraceae	unclassified	Maritimibacter alkaliphilus	NR 114028.1	0.9885
			51	PX219016	Bacteria	Pseudomonadota	Alphaproteobacteria	Sphingomonadales	Sphingomonadaceae	Sphingorhabdus	Parasphingorhabdus flavimaris	NR 025814.1	0.9923
			52	PX219017	Bacteria	Pseudomonadota	Gammaproteobacteria	Alteromonadales	Alteromonadaceae	Paraglaciecola	Paraglaciecola agarilytica	NR 043956.1	0.9971
			53	PX219018	Bacteria	Pseudomonadota	Gammaproteobacteria	Alteromonadales	Alteromonadaceae	Paraglaciecola	Paraglaciecola agarilytica	NR 043956.1	0.9972
			54	PX219019	Bacteria	Pseudomonadota	Gammaproteobacteria	Pseudomonadales	Pseudomonadaceae	Pseudomonas	Pseudomonas neustonica	NR 178930.1	0.9991
			75	PX219020	Bacteria	Pseudomonadota	Gammaproteobacteria	Oceanospirillales	Oceanospirillaceae	Neptunomonas	Neptunomonas phycophila	NR 134775.1	0.9987
			76	PX219021	Bacteria	Pseudomonadota	Alphaproteobacteria	Rhodobacterales	Roseobacteraceae	Sulfitobacter	Sulfitobacter geojensis	NR 134204.1	0.999
			77	PX219022	Bacteria	Pseudomonadota	Gammaproteobacteria	Alteromonadales	Alteromonadaceae	Paraglaciecola	Paraglaciecola chathamensis	NR 041397.1	0.9944
			106	PX219023	Bacteria	Pseudomonadota	Alphaproteobacteria	Sphingomonadales	Erythrobacteraceae	Erythrobacter	Qipengyuania seohaensis	NR 025817.1	0.9873
			107	PX219024	Bacteria	Pseudomonadota	Alphaproteobacteria	Sphingomonadales	Erythrobacteraceae	Erythrobacter	Qipengyuania seohaensis	NR 025817.1	0.9865
			108	PX219025	Bacteria	Pseudomonadota	Alphaproteobacteria	Hyphomicrobiales	Rhizobiaceae	Hoeflea	Hoeflea alexandrii	NR 042321.1	1
			109	PX219026	Bacteria	Pseudomonadota	Alphaproteobacteria	Rhodobacterales	Roseobacteraceae	Antarctobacter	Antarctobacter heliothermus	NR 115889.1	1
			110	PX219027	Bacteria	Pseudomonadota	Alphaproteobacteria	Rhodobacterales	Roseobacteraceae	unclassified	Sulfitobacter noctilucae	NR 043956.1	0.9755
			111	PX219028	Bacteria	Pseudomonadota	Alphaproteobacteria	Rhodobacterales	Roseobacteraceae	unclassified	Roseovarius pelagicus	OQ5612131.1	1
		Pdi	6	PX219029	Bacteria	Pseudomonadota	Gammaproteobacteria	Alteromonadales	Alteromonadaceae	Paraglaciecola	Paraglaciecola agarilytica	NR_043956.1	0.9951
			7	PX219030	Bacteria	Bacteroidota	Flavobacteriia	Flavobacteriales	Flavobacteriaceae	Aquimarina	Aquimarina amphilecti	NR_126246.1	0.999
			8	PX219031	Bacteria	Pseudomonadota	Alphaproteobacteria	Rhodobacterales	Roseobacteraceae	unclassified	Sedimentitalea todarodis	NR_151991.1	0.9903
			9	PX219032	Bacteria	Bacteroidota	Flavobacteriia	Flavobacteriales	Flavobacteriaceae	Maribacter	Maribacter dokdonensis	NR_043294.1	0.996
			10	PX219033	Bacteria	Pseudomonadota	Gammaproteobacteria	Beggiatoales	Leucotrichaceae	Leucothrix	Leucothrix mucor	NR_118099.1	0.9899
			62	PX219034	Bacteria	Pseudomonadota	Alphaproteobacteria	Rhodobacterales	Roseobacteraceae	unclassified	Roseobacter litoralis	LC069037.1	0.985
			63	PX219035	Bacteria	Pseudomonadota	Alphaproteobacteria	Rhodobacterales	Roseobacteraceae	Roseovarius	Roseovarius pelagicus	OQ561213.1	1
			64	PX219036	Bacteria	Pseudomonadota	Alphaproteobacteria	Rhodobacterales	Roseobacteraceae	unclassified	Oceaniglobus ichthyenteri	NR_173493.1	0.9665
			65	PX219037	Bacteria	Pseudomonadota	Gammaproteobacteria	Alteromonadales	Alteromonadaceae	Paraglaciecola	Paraglaciecola agarilytica	NR_043956.1	0.9988
			66	PX219038	Bacteria	Pseudomonadota	Alphaproteobacteria	Rhodobacterales	Roseobacteraceae	unclassified	Roseobacter litoralis	LC069037.1	0.9865
			67	PX219039	Bacteria	Pseudomonadota	Alphaproteobacteria	Rhodobacterales	Roseobacteraceae	unclassified	Sedimentitalea todarodis	NR_151991.1	0.9905
			87	PX219040	Bacteria	Pseudomonadota	Alphaproteobacteria	Rhodobacterales	Roseobacteraceae	unclassified	Roseobacter litoralis	LC069037.1	0.9865
			88	PX219041	Bacteria	Pseudomonadota	Alphaproteobacteria	Rhodobacterales	Roseobacteraceae	Roseovarius	Roseovarius pelagicus	OQ561213.1	1
			89	PX219042	Bacteria	Pseudomonadota	Alphaproteobacteria	Rhodobacterales	Roseobacteraceae	unclassified	Sedimentitalea todarodis	NR_151991.1	0.9897
			90	PX219043	Bacteria	Pseudomonadota	Gammaproteobacteria	Cellvibrionales	Hellieaceae	unclassified	Haliea salexigens	NR_042993.1	0.9947
			91	PX219044	Bacteria	Pseudomonadota	Alphaproteobacteria	Rhodobacterales	Roseobacteraceae	unclassified	Boseongicola aestuarii	NR_133983.1	0.9672
			118	PX219045	Bacteria	Pseudomonadota	Gammaproteobacteria	Alteromonadales	Alteromonadaceae	Paraglaciecola	Paraglaciecola agarilytica	NR_043956.1	0.9987
			119	PX219051	Bacteria	Pseudomonadota	Gammaproteobacteria	Alteromonadales	Alteromonadaceae	Paraglaciecola	Paraglaciecola agarilytica	NR_043956.1	0.9989
			120	PX219046	Bacteria	Pseudomonadota	Alphaproteobacteria	Rhodobacterales	Roseobacteraceae	unclassified	Roseovarius arcticus	NR_169499.1	0.9845
			121	PX219047	Bacteria	Bacteroidota	Flavobacteriia	Flavobacteriales	Flavobacteriaceae	Maribacter	Maribacter dokdonensis	NR_043294.1	0.9948
			122	PX219052	Bacteria	Pseudomonadota	Alphaproteobacteria	Rhodobacterales	Roseobacteraceae	unclassified	Antarctobacter heliothermus	NR_115889.1	0.9925
			123	PX219048	Bacteria	Pseudomonadota	Gammaproteobacteria	Alteromonadales	Alteromonadaceae	Paraglaciecola	Paraglaciecola agarilytica	NR_043956.1	0.996
			124	PX219049	Bacteria	Pseudomonadota	Alphaproteobacteria	Rhodobacterales	Roseobacteraceae	unclassified	Roseovarius arcticus	NR_169499.1	0.9764
			125	PX219050	Bacteria	Pseudomonadota	Alphaproteobacteria	Rhodobacterales	Roseobacteraceae	unclassified	Roseobacter litoralis	LC069037.1	0.9865
					Silva						NCBI
		ID		Accession Number	Kingdom	Phylum	Class	Order	Family	Genus	Type Strain		identity %
	S3	Pu	15	PX219053	Bacteria	Pseudomonadota	Gammaproteobacteria	Alteromonadales	Pseudoalteromonadaceae	Pseudoalteromonas	Pseudoalteromonas agarivorans	NR 025509.1	0.9988
			16	PX219054	Bacteria	Pseudomonadota	Gammaproteobacteria	Alteromonadales	Alteromonadaceae	Paraglaciecola	Paraglaciecola chathamensis	NR 041397.1	0.999
			17	PX219055	Bacteria	Pseudomonadota	Gammaproteobacteria	Alteromonadales	Alteromonadaceae	Marinobacter	Marinobacter adhaerens	NR 074765.1	0.9988
			18	PX219056	Bacteria	Bacteroidota	Cytophagia	Cytophagales	Spirosomaceae	Taeseokella	Arcticibacterium luteifluviistationis	NR 156148.1	0.9846
			19	PX219057	Bacteria	Pseudomonadota	Gammaproteobacteria	Oceanospirillales	Oceanospirillaceae	Neptuniibacter	Neptuniibacter victor	LC716006.1	0.982
			20	PX219058	Bacteria	Pseudomonadota	Gammaproteobacteria	Alteromonadales	Alteromonadaceae	Paraglaciecola	Paraglaciecola chathamensis	NR 041397.1	0.9979
			21	PX219059	Bacteria	Pseudomonadota	Alphaproteobacteria	Caulobacterales	Maricaulaceae	Maricaulis	Maricaulis maris	NR 114113.1	0.9991
			22	PX219060	Bacteria	Bacteroidota	Flavobacteriia	Flavobacteriales	Flavobacteriaceae	Polaribacter	Polaribacter vadi	NR 156039.1	0.9972
			23	PX219061	Bacteria	Bacteroidota	Cytophagia	Cytophagales	Spirosomaceae	Taeseokella	Arcticibacterium luteifluviistationis	NR 156148.1	0.9777
			24	PX219062	Bacteria	Pseudomonadota	Gammaproteobacteria	Oceanospirillales	Oceanospirillaceae	Neptuniibacter	Neptuniibacter pectenicola	NR 149819.1	0.9957
			25	PX219063	Bacteria	Pseudomonadota	Gammaproteobacteria	Alteromonadales	Alteromonadaceae	Marinobacter	Marinobacter adhaerens	NR 074765.1	1
			26	PX219064	Bacteria	Pseudomonadota	Gammaproteobacteria	Alteromonadales	Alteromonadaceae	Paraglaciecola	Paraglaciecola chathamensis	NR 041397.1	0.9991
			78	PX219065	Bacteria	Pseudomonadota	Gammaproteobacteria	Alteromonadales	Alteromonadaceae	Paraglaciecola	Paraglaciecola chathamensis	NR 041397.1	0.9982
			79	PX219066	Bacteria	Bacteroidota	Flavobacteriia	Flavobacteriales	Flavobacteriaceae	Polaribacter	Polaribacter vadi	NR 156039.1	0.9972
			80	PX219067	Bacteria	Bacteroidota	Cytophagia	Cytophagales	Roseivirgaceae	Roseivirga	Roseivirga misakiensis	NR 137379.1	0.9702
			81	PX219068	Bacteria	Bacteroidota	Flavobacteriia	Flavobacteriales	Flavobacteriaceae	Polaribacter	Polaribacter vadi	NR 156039.1	0.9969
			82	PX219069	Bacteria	Pseudomonadota	Alphaproteobacteria	Sphingomonadales	Sphingomonadaceae	Sphingorhabdus	Parasphingorhabdus marina	NR 043954.1	0.9981
			83	PX219070	Bacteria	Bacteroidota	Flavobacteriia	Flavobacteriales	Flavobacteriaceae	Maribacter	Maribacter thermophilus	NR 178533.1	0.9546
			84	PX219071	Bacteria	Bacteroidota	Flavobacteriia	Flavobacteriales	Flavobacteriaceae	unclassified	Maribacter thermophilus	NR 178533.1	0.9561
			85	PX219072	Bacteria	Bacteroidota	Cytophagia	Cytophagales	Sphingomonadaceae	Taeseokella	Arcticibacterium luteifluviistationis	NR 156148.1	0.9875
			86	PX219073	Bacteria	Bacteroidota	Flavobacteriia	Flavobacteriales	Flavobacteriaceae	Polaribacter	Polaribacter vadi	NR 156039.1	0.9972
			87	PX219074	Bacteria	Bacillota	Bacilli	Caryophanales	Bacillaceae	Bacillus	Bacillus gobiensis	NR 147766.1	0.9894
			112	PX219075	Bacteria	Bacteroidota	Flavobacteriia	Flavobacteriales	Flavobacteriaceae	unclassified	Pseudotenacibaculum haliotis	NR 151976.1	0.9621
			113	PX219076	Bacteria	Pseudomonadota	Alphaproteobacteria	Caulobacterales	Maricaulaceae	Maricaulis	Maricaulis maris	NR 114113.1	0.9991
			114	PX219077	Bacteria	Bacteroidota	Cytophagia	Cytophagales	Roseivirgaceae	Roseivirga	Roseivirga misakiensis	NR 137379.1	0.9608
			115	PX219078	Bacteria	Pseudomonadota	Gammaproteobacteria	Alteromonadales	Alteromonadaceae	Paraglaciecola	Paraglaciecola chathamensis	NR 041397.1	0.9991
			116	PX219079	Bacteria	Pseudomonadota	Gammaproteobacteria	Oceanospirillales	Oceanospirillaceae	Neptuniibacter	Neptuniibacter marinus	NR 149818.1	0.998
			117	PX219080	Bacteria	Pseudomonadota	Gammaproteobacteria	Alteromonadales	Alteromonadaceae	Paraglaciecola	Paraglaciecola chathamensis	NR 041397.1	0.9982
		Pdi	11	PX219081	Bacteria	Pseudomonadota	Gammaproteobacteria	Alteromonadales	Alteromonadaceae	Alteromonas	Alteromonas alba	MG856904.2	0.9876
			12	PX219082	Bacteria	Bacteroidota	Flavobacteriia	Flavobacteriales	Flavobacteriaceae	Tenacibaculum	Tenacibaculum halocynthiae	NR_178554.1	0.998
			13	PX219083	Bacteria	Pseudomonadota	Gammaproteobacteria	Alteromonadales	Alteromonadaceae	Alteromonas	Alteromonas stellipolaris	AJ295715.2	0.9989
			15	PX219084	Bacteria	Pseudomonadota	Gammaproteobacteria	Alteromonadales	Alteromonadaceae	Paraglaciecola	Paraglaciecola agarilytica	NR_043956.1	0.9969
			41	PX219085	Bacteria	Bacteroidota	Flavobacteriia	Flavobacteriales	Flavobacteriaceae	Polaribacter	Polaribacter aestuariivivens	MH791326.1	0.9991
			42	PX219086	Bacteria	Pseudomonadota	Alphaproteobacteria	Rhodobacterales	Roseobacteraceae	unclassified	Roseobacter litoralis	LC069037.1	0.9865
			43	PX219087	Bacteria	Pseudomonadota	Gammaproteobacteria	Alteromonadales	Alteromonadaceae	Alteromonas	Alteromonas alba	MG856904.2	0.9885
			44	PX219088	Bacteria	Pseudomonadota	Alphaproteobacteria	Rhodobacterales	Roseobacteraceae	unclassified	Roseobacter litoralis	LC069037.1	0.9868
			45	PX219089	Bacteria	Pseudomonadota	Gammaproteobacteria	Alteromonadales	Alteromonadaceae	unclassified	Aliiglaciecola aliphaticivorans	NR_135697.1	0.987
			46	PX219090	Bacteria	Pseudomonadota	Gammaproteobacteria	Alteromonadales	Pseudoalteromonadaceae	Pseudoalteromonas	Pseudoalteromonas ulvae	NR_025032.1	0.9987
			69	PX219091	Bacteria	Pseudomonadota	Alphaproteobacteria	Rhodobacterales	Roseobacteraceae	unclassified	Pelagimonas phthalicica	NR_132281.1	0.999
			70	PX219092	Bacteria	Pseudomonadota	Gammaproteobacteria	Oceanospirillales	Oceanospirillaceae	Neptuniibacter	Neptuniibacter pectenicola	NR_149819.1	0.997
			71	PX219093	Bacteria	Pseudomonadota	Gammaproteobacteria	Alteromonadales	Alteromonadaceae	unclassified	Aliiglaciecola aliphaticivorans	NR_135697.1	0.9858
			72	PX219094	Bacteria	Pseudomonadota	Gammaproteobacteria	Alteromonadales	Alteromonadaceae	Alteromonas	Alteromonas alba	MG856904.2	0.988
			73	PX219095	Bacteria	Pseudomonadota	Gammaproteobacteria	Oceanospirillales	Oceanospirillaceae	Neptunomonas	Neptunomonas phycophila	NR_134775.1	1
			84	PX219096	Bacteria	Pseudomonadota	Alphaproteobacteria	Caulobacterales	Hyphomonadaceae	Litorimonas	Litorimonas taeanensis	NR_116589.1	0.9874
			85	PX219097	Bacteria	Pseudomonadota	Gammaproteobacteria	Cellvibrionales	Hellieaceae	unclassified	Haliea salexigens	NR_042993.1	0.9934
			86	PX219098	Bacteria	Pseudomonadota	Gammaproteobacteria	Alteromonadales	Alteromonadaceae	unclassified	Aliiglaciecola aliphaticivorans	NR_135697.1	0.993

## Sheet: Table S7
Table S7 - Matching (>99% homology) between 16S rRNA gene Amplicon Sequence Variants (ASVs) deteced via amplicon sequencing and 16S rRNA gene sequences of cultivated, Porphyra-associated bacteria
						Sample of Origin
	%matching ASVs	ASV Order	ASV ID			Pu			Wpu			Pdi			Wpdi				Isolates			%matching Isolates
						S1	S2	S3	S1	S2	S3	S1	S2	S3	S1	S2	S3		Cluster size	Cluster representative	Classification
	33.3333	Alteromonadales (9/27)	Alteromonadaceae	09fe5c799c85f1372cb14edc7c74fb3c		*	*	*				*	*	*					x25	Pu20	Paraglaciecola	100
				2e6eb27be85498ce4b11b79985f46ebb		*	*	*				*	*	*
			Paraglaciecola	7969cbc548a72f334ac27aa199aa5905		*	*	*				*	*	*
				47d2749c2a001cb2e0caf50e30dddb2c		*	*	*				*	*	*
			Alteromonas	c37c4934f4afe535f689e099576cfff5								*	*						x3	Pdi13	Alteromonas
				b276b7fdd1c29216d971dc1f9b542cd3								*		*					x6	Pdi111
				7e9fc2874ab541b3b1bc7662099641c6								*		*
				11dceef4a705d41f0fee41bdb28736d0										*					x3	Pdi45	Alteromonadaceae
				af6dcfcb06f1b2269854cd1314c4f4a6										*
			Marinobacter	165f7e14444807dbbaced7604ff3626b			*	*											x4	Pu3	Marinobacter
	21.0526	Rhodobacterales (7/37)	Roseobacteraceae	da922d7c4276936b0132d46ee8758c98			*						*						x2	Pdi122	Antarctobacter	66.6667
				63555a545b33640126467bc080c1e770								*	*	*					x11	Pdi125	Roseobacteraceae
				3726caf505d8566231f782954e47b2fa								*	*	*
				6d9bdeb935407bbaba86ca26cbee528a									*						x3	Pdi8
				78b0d5cec1435939a51edff33d68353c		*							*						x3	Pdi64
			Sulfitobacter	5c38b71ef9c745f391c61953b522d143		*	*												x3	Pu103
				05d7b54e547deda2b8a42971edb332dd			*												x2	Pu5 ; Pu76	Sulfitobacter
	17.7778	Flavobacteriales (8/45)	Tenacibaculum	95c9adf4d283ea49cfff0e6a94c41a15				*						*					x2	Pdi12	Tenacibaculum	76.4706
				155d98b3d845cc3142bdca8f67ac79a9				*						*
				7727d96024523aee74b470b62e14c224				*						*
			Polaribacter	5af6f9f37cb85bcec1b422822f861136				*											x4	Pu81	Polaribacter
				5b8d06c41371621b2a0bd28624ea797b				*
			Maribacter	d8e0e5c03454bd8b74d7554c1908cf9c		*	*	*				*							x7	Pu83	Maribacter
				4e12bf39f71974299831650c67d638f5		*	*	*				*
				fa928c96d9fba526f72e563bfa8e6f63		*	*	*				*
	42.8571	Cytophagales (6/14)	Cyclobacteriaceae	5f253d644063cd9607f9d5e87d101bf5				*											x2	Pu80	Roseivirga	88.8889
				4bd79b56b26f947a15f798af7dc39317				*
				1ec42d4f03dcd8bd2cefc9648a33d1d6				*
				f94443acf89958fa9f26dbfe93f575ac				*
			Spirosomaceae	9936ce18a1304cdaf944b952ce362a33		*		*											x6	Pu12 (\Pu23)	Taeseokella
				848731bbfa701bf6d23c2ed6292b9635		*		*
	33.3333	Oceanospirillales (4/12)	Nitrincolaceaea	131196094d164c14b136422a0c4a3bd			*							*					x3	Pu2	Neptunomonas	100
				c76b889311179f15b0e2f9efa07212b1			*							*
				5e32a17d4bed11495bddb3d81f18a29c				*						*					x2	Pdi70	Neptuniibacter
			Marinobacterium	949cc3b6c0fc9af017e0121ed8b5897c				*											x2	Pu19
	90	Sphingomonadales (9/10)	Sphingorhabdus	d155eba0776ad32147ea8235113d7d1b				*											x1	Pu82	Sphingorhabdus	100
				ffc94ff3821aab15b1c7edcf14126188				*
				a346248916e2e311fe53f2345dd9f8d2				*
				5231dbc3cfb42131489f48f5be63fca1				*
				c0977b5c9828346939bbe542ace76bc5				*
				0f197f343fa0e617fa8afadd7fa491d1			*												x1	Pu51
			Sphingomonadaceae	40768f45bb04c194a6f1b8e7021e0d75			*
				c8b379f1342bd5fe8383bf0ee4b05f43		*	*												x4	Pu44	Erythrobacter
				4326cd45fb5c204eca240997bdb141b6		*	*
	8.33333	Cellvibrionalles (1/12)	Halioglobus	2c1a1e18723c84d4936bd79b8d2d7b90		*							*	*					x3	Pdi90	Halieaceae	100
	27.2727	Caulobacterales (3/11)	Hyphomonadaceae	ca55150b2a2f5e41a46d91b2ed7b14b8										*					x1	Pdi84	Litorimonas	100
			Caulobacterales	06f112c7ac5e8712f60e8ee16e258b82				*											x2	Pu21	Maricaulis
				6f2d4a2f731fae74965c7318b527fa65				*
	13.0435	Hyphomicrobiales (3/23)	Rhizobiaceae	721f089943e44f2d653fa87808d001ac			*												x1	Pu108	Hoeflea	100
				e28ffecdade1ee8f4f8d83f35848f1df			*
				993e2d5ad09ad646b5d0d445b5b34017			*
	10	Pseudomonadales (1/10)	Pseudomonas	d6ef28492781cd459f813dcd3a05e769			*												x1	Pu54	Pseudomonas	100
	ASVs marked in grey were detected only in culturing water. The 16S sequences of ASVs and isolates in the same row match with >99% homology. Green shades and asterisks (*) indicate the sample from which the ASVs and isolates originate, respectively.
